# Supplementary material for: {2-[(3,5-Dichloro-2-oxidobenzyl­idene)amino-κ2 N,O]-3-methyl­penta­noato-κO}(N,N′-dimethyl­formamide-κO)copper(II)
Source: Acta Crystallogr Sect E Struct Rep Online. 2008 Apr 16;64(Pt 5):m660–1. doi: 10.1107/S160053680800932X (PMC2961092; doi:10.1107/S160053680800932X)
Supplement: Supplementary file 1 [file e-64-0m660-sup1.cif]

##############################################################################
###                                                                        ###
###        Electronic paper (Acta Crystallographica Section E)             ###
###                                                                        ###
##############################################################################
#                                                                            #
# This CIF contains the data in a paper accepted for publication in Acta     #
# Crystallographica Section E. It conforms to the requirements of Notes      #
# for Authors for Section E, and has been peer reviewed under the auspices   #
# of the IUCr Commission on Journals.                                        #
#                                                                            #
# Full details of the Crystallographic Information File format               #
# are given in the paper "The Crystallographic Information File (CIF):       #
# a New Standard Archive File for Crystallography" by S. R. Hall, F. H.      #
# Allen and I. D. Brown [Acta Cryst. (1991), A47, 655-685].                  #
#                                                                            #
# The current version of the core CIF dictionary is obtainable from          #
# ftp://ftp.iucr.org/pub/cif_core.dic. The current version number is 2.4.    #
#                                                                            #
# Software is freely available for graphical display of the structure(s) in  #
# this CIF.  For information consult the CIF home page http://www.iucr.org/  #
# cif/home.html                                                              #
#                                                                            #
# This file may be used for bona fide research purposes within the           #
# scientific community so long as proper attribution is given to the journal # 
# article from which it was obtained.                                        #
#                                                                            #
##############################################################################
                                             
data_global
_audit_creation_method     'SHELX97'
_journal_date_recd_electronic     2008-01-08
_journal_date_accepted     2008-04-06
_journal_name_full     'Acta Crystallographica, Section E'
_journal_year     2008
_journal_volume     64
_journal_issue      5
_journal_page_first     m660
_journal_page_last     m661
_journal_paper_category     QM
_journal_coeditor_code     GW2039
_publ_contact_author
;
     Zheng, Liu
     Key Laboratory of Nonferrous Metal Materials and Processing Technology
     (Department of Material and Chemical Engineering,
     Guilin University of Technology),
     Ministry of Education,
     Guilin, 541004
     People's Republic of China
;
_publ_contact_author_email     lisa4.6@163.com
_publ_contact_author_phone     '86 773 5896453'
_publ_section_title
;\
{2-[(3,5-Dichloro-2-oxidobenzylidene)amino-\k^2^<i>N</i>,<i>O</i>]-3-\
methylpentanoato-\k<i>O</i>}(<i>N</i>,<i>N</i>'-dimethylformamide-\
\k<i>O</i>)copper(II)
;
loop_
    _publ_author_name
    _publ_author_address
    'Xia, Jin Hong'
;     College of Electronic Engineering,
      Guilin University of Electronic Technology,
      Ministry of Education,
      Guangxi
      Guilin 541004
      People's Republic of China
;
    'Liu, Zheng'
;     Key Laboratory of Non-ferrous Metal Materials and Processing Technology
      Department of Material and Chemical Engineering,
      Guilin University of Technology, Ministry of Education,
      Guilin 541004
      People's Republic of China
;
    'Wang, Yuan'
;     Key Laboratory of Non-ferrous Metal Materials and Processing Technology
      Department of Material and Chemical Engineering,
      Guilin University of Technology, Ministry of Education,
      Guilin 541004
      People's Republic of China
;
    'Feng, Xiao Zhen'
;     Key Laboratory of Non-ferrous Metal Materials and Processing Technology
      Department of Material and Chemical Engineering,
      Guilin University of Technology, Ministry of Education,
      Guilin 541004
      People's Republic of China
;
data_I
_audit_creation_method     SHELXL-97
_chemical_name_systematic
;
{2-[(3,5-Dichloro-2-oxidobenzylidene)amino-\k^2^N,O]-3-methylpentanoato-
\kO}(N,N'-dimethylformamide-\k<i>O</i>)copper(II)
;
_chemical_name_common     ?
_chemical_formula_moiety     'C16 H20 Cl2 Cu N2 O4'
_chemical_formula_sum     'C16 H20 Cl2 Cu N2 O4'
_chemical_formula_iupac     '[Cu (C13 H13 Cl2 N O3) (C3 H7 N O)]'
_chemical_formula_weight     438.78
_chemical_melting_point     ?
_symmetry_cell_setting     Orthorhombic
_symmetry_space_group_name_H-M     'P21 21 2'
loop_
    _symmetry_equiv_pos_as_xyz
    'x, y, z'
    '-x, -y, z'
    'x+1/2, -y+1/2, -z'
    '-x+1/2, y+1/2, -z'
_cell_length_a     11.671(2)
_cell_length_b     27.465(3)
_cell_length_c     5.8890(18)
_cell_angle_alpha     90.00
_cell_angle_beta     90.00
_cell_angle_gamma     90.00
_cell_volume     1887.7(7)
_cell_formula_units_Z     4
_cell_measurement_reflns_used     1991
_cell_measurement_theta_min     2.29
_cell_measurement_theta_max     20.305
_cell_measurement_temperature     298(2)
_exptl_crystal_description     block
_exptl_crystal_colour     blue
_exptl_crystal_size_max     0.43
_exptl_crystal_size_mid     0.15
_exptl_crystal_size_min     0.13
_exptl_crystal_density_diffrn     1.544
_exptl_crystal_density_meas     ?
_exptl_crystal_density_method     'not measured'
_exptl_crystal_F_000     900
_exptl_absorpt_coefficient_mu     1.462
_exptl_absorpt_correction_type     multi-scan
_exptl_absorpt_process_details     '(SADABS; Sheldrick, 1996)'
_exptl_absorpt_correction_T_min     0.5720
_exptl_absorpt_correction_T_max     0.8326
_exptl_special_details
;
;
_diffrn_ambient_temperature     298(2)
_diffrn_radiation_type     MoK\a
_diffrn_radiation_wavelength     0.71073
_diffrn_radiation_source     'fine-focus sealed tube'
_diffrn_radiation_monochromator     graphite
_diffrn_measurement_device_type     'Bruker SMART CCD area-detector'
_diffrn_measurement_method     '\f and \w'
_diffrn_detector_area_resol_mean     ?
_diffrn_reflns_number     9274
_diffrn_reflns_av_R_equivalents     0.0865
_diffrn_reflns_av_sigmaI/netI     0.1178
_diffrn_reflns_theta_min     1.48
_diffrn_reflns_theta_max     25.01
_diffrn_reflns_theta_full     25.01
_diffrn_measured_fraction_theta_max     0.985
_diffrn_measured_fraction_theta_full     0.985
_diffrn_reflns_limit_h_min     -9
_diffrn_reflns_limit_h_max     13
_diffrn_reflns_limit_k_min     -32
_diffrn_reflns_limit_k_max     32
_diffrn_reflns_limit_l_min     -6
_diffrn_reflns_limit_l_max     6
_diffrn_standards_number     ?
_diffrn_standards_interval_count     ?
_diffrn_standards_interval_time     ?
_diffrn_standards_decay_%     ?
_refine_special_details
;
 Refinement of F^2^ against ALL reflections.  The weighted R-factor wR and
 goodness of fit S are based on F^2^, conventional R-factors R are based
 on F, with F set to zero for negative F^2^. The threshold expression of
 F^2^ > 2sigma(F^2^) is used only for calculating R-factors(gt) etc. and is
 not relevant to the choice of reflections for refinement.  R-factors based
 on F^2^ are statistically about twice as large as those based on F, and R-
 factors based on ALL data will be even larger.
;
_reflns_number_total     3260
_reflns_number_gt     2288
_reflns_threshold_expression     I>2\s(I)
_refine_ls_structure_factor_coef     Fsqd
_refine_ls_matrix_type     full
_refine_ls_R_factor_all     0.1239
_refine_ls_R_factor_gt     0.0954
_refine_ls_wR_factor_gt     0.2265
_refine_ls_wR_factor_ref     0.2417
_refine_ls_goodness_of_fit_ref     1.052
_refine_ls_restrained_S_all     1.052
_refine_ls_number_reflns     3260
_refine_ls_number_parameters     226
_refine_ls_number_restraints     0
_refine_ls_hydrogen_treatment     constr
_refine_ls_weighting_scheme     calc
_refine_ls_weighting_details
         'calc w=1/[\s^2^(Fo^2^)+(0.1179P)^2^+7.0901P] where P=(Fo^2^+2Fc^2^)/3'
_atom_sites_solution_hydrogens     geom
_atom_sites_solution_primary     direct
_atom_sites_solution_secondary     difmap
_refine_ls_shift/su_max     0.001
_refine_ls_shift/su_mean     0.000
_refine_diff_density_max     0.540
_refine_diff_density_min     -1.081
_refine_ls_extinction_method     none
_refine_ls_extinction_coef     ?
_refine_ls_abs_structure_details     'Flack (1983), 1310 Friedel pairs'
_refine_ls_abs_structure_Flack     0.11(6)
loop_
    _atom_type_symbol
    _atom_type_description
    _atom_type_scat_dispersion_real
    _atom_type_scat_dispersion_imag
    _atom_type_scat_source
    'C' 'C' 0.0033 0.0016
                         'International Tables Vol C Tables 4.2.6.8 and 6.1.1.4'
    'H' 'H' 0.0000 0.0000
                         'International Tables Vol C Tables 4.2.6.8 and 6.1.1.4'
    'N' 'N' 0.0061 0.0033
                         'International Tables Vol C Tables 4.2.6.8 and 6.1.1.4'
    'O' 'O' 0.0106 0.0060
                         'International Tables Vol C Tables 4.2.6.8 and 6.1.1.4'
    'Cu' 'Cu' 0.3201 1.2651
                         'International Tables Vol C Tables 4.2.6.8 and 6.1.1.4'
    'Cl' 'Cl' 0.1484 0.1585
                         'International Tables Vol C Tables 4.2.6.8 and 6.1.1.4'
_computing_data_collection     'SMART (Bruker, 2001)'
_computing_cell_refinement     'SMART (Bruker, 2001)'
_computing_data_reduction     'SAINT (Bruker, 2001)'
_computing_structure_solution     'SHELXS97 (Sheldrick, 2008)'
_computing_structure_refinement     'SHELXL97 (Sheldrick, 2008)'
_computing_molecular_graphics     'SHELXTL (Sheldrick, 2008)'
_computing_publication_material     'SHELXTL (Sheldrick, 2008)'
loop_
    _atom_site_type_symbol
    _atom_site_label
    _atom_site_fract_x
    _atom_site_fract_y
    _atom_site_fract_z
    _atom_site_U_iso_or_equiv
    _atom_site_adp_type
    _atom_site_calc_flag
    _atom_site_refinement_flags
    _atom_site_occupancy
    _atom_site_disorder_assembly
    _atom_site_disorder_group
    Cu Cu1 0.13255(12) 0.88233(5) 0.7191(3) 0.0369(4) Uani d . 1 . .
    Cl Cl1 0.0068(3) 0.79870(13) 0.0644(6) 0.0481(9) Uani d . 1 . .
    Cl Cl2 0.2946(3) 0.65124(12) 0.2389(8) 0.0671(12) Uani d . 1 . .
    N N1 0.2606(8) 0.8445(3) 0.8257(17) 0.033(2) Uani d . 1 . .
    N N2 -0.1115(10) 0.9551(4) 0.3728(17) 0.043(3) Uani d . 1 . .
    O O1 0.1585(7) 0.9174(3) 0.9935(17) 0.046(2) Uani d . 1 . .
    O O2 0.2565(10) 0.9193(4) 1.3185(19) 0.063(3) Uani d . 1 . .
    O O3 0.0957(7) 0.8388(3) 0.4856(18) 0.044(2) Uani d . 1 . .
    O O4 0.0063(7) 0.9243(3) 0.6463(15) 0.039(2) Uani d . 1 . .
    C C1 0.2446(12) 0.9026(5) 1.125(2) 0.038(3) Uani d . 1 . .
    C C2 0.3198(12) 0.8638(4) 1.029(2) 0.035(3) Uani d . 1 . .
    H H2 0.3294 0.8377 1.1411 0.042 Uiso calc R 1 . .
    C C3 0.4373(11) 0.8833(7) 0.960(3) 0.059(4) Uani d . 1 . .
    H H3 0.4762 0.8584 0.8687 0.071 Uiso calc R 1 . .
    C C4 0.5115(15) 0.8947(7) 1.168(3) 0.067(5) Uani d . 1 . .
    H H4A 0.5874 0.9039 1.1162 0.080 Uiso calc R 1 . .
    H H4B 0.4789 0.9226 1.2457 0.080 Uiso calc R 1 . .
    C C5 0.5232(16) 0.8529(7) 1.338(3) 0.077(5) Uani d . 1 . .
    H H5A 0.4651 0.8559 1.4523 0.115 Uiso calc R 1 . .
    H H5B 0.5974 0.8542 1.4076 0.115 Uiso calc R 1 . .
    H H5C 0.5145 0.8224 1.2600 0.115 Uiso calc R 1 . .
    C C6 0.4285(13) 0.9300(7) 0.818(3) 0.077(6) Uani d . 1 . .
    H H6A 0.3701 0.9261 0.7044 0.116 Uiso calc R 1 . .
    H H6B 0.5007 0.9363 0.7453 0.116 Uiso calc R 1 . .
    H H6C 0.4092 0.9568 0.9150 0.116 Uiso calc R 1 . .
    C C7 0.2818(10) 0.7995(4) 0.755(2) 0.040(3) Uani d . 1 . .
    H H7 0.3322 0.7813 0.8426 0.047 Uiso calc R 1 . .
    C C8 0.2357(11) 0.7757(4) 0.557(2) 0.034(3) Uani d . 1 . .
    C C9 0.1437(12) 0.7977(4) 0.428(2) 0.041(3) Uani d . 1 . .
    C C10 0.1061(8) 0.7732(4) 0.235(2) 0.031(3) Uani d . 1 . .
    C C11 0.1625(11) 0.7281(4) 0.181(2) 0.043(3) Uani d . 1 . .
    H H11 0.1418 0.7123 0.0474 0.051 Uiso calc R 1 . .
    C C12 0.2427(10) 0.7075(5) 0.310(3) 0.043(3) Uani d . 1 . .
    C C13 0.2807(11) 0.7309(5) 0.495(3) 0.044(3) Uani d . 1 . .
    H H13 0.3380 0.7170 0.5836 0.053 Uiso calc R 1 . .
    C C14 -0.0233(13) 0.9290(4) 0.448(3) 0.048(4) Uani d . 1 . .
    H H14 0.0203 0.9128 0.3393 0.058 Uiso calc R 1 . .
    C C15 -0.1907(13) 0.9786(5) 0.540(3) 0.053(4) Uani d . 1 . .
    H H15A -0.2402 0.9544 0.6047 0.080 Uiso calc R 1 . .
    H H15B -0.2361 1.0028 0.4636 0.080 Uiso calc R 1 . .
    H H15C -0.1467 0.9938 0.6579 0.080 Uiso calc R 1 . .
    C C16 -0.1495(16) 0.9579(7) 0.135(3) 0.063(5) Uani d . 1 . .
    H H16A -0.0882 0.9478 0.0366 0.094 Uiso calc R 1 . .
    H H16B -0.1709 0.9908 0.0995 0.094 Uiso calc R 1 . .
    H H16C -0.2143 0.9368 0.1129 0.094 Uiso calc R 1 . .
loop_
    _atom_site_aniso_label
    _atom_site_aniso_U_11
    _atom_site_aniso_U_22
    _atom_site_aniso_U_33
    _atom_site_aniso_U_12
    _atom_site_aniso_U_13
    _atom_site_aniso_U_23
    Cu1 0.0356(7) 0.0313(6) 0.0437(9) 0.0098(6) -0.0076(7) -0.0074(7)
    Cl1 0.0389(18) 0.061(2) 0.044(2) -0.0044(16) -0.0118(16) 0.0061(17)
    Cl2 0.081(3) 0.0460(18) 0.074(3) -0.0011(17) 0.018(3) -0.019(2)
    N1 0.039(5) 0.030(5) 0.028(6) 0.009(4) -0.013(5) -0.012(4)
    N2 0.044(7) 0.055(7) 0.030(6) 0.032(6) 0.002(5) 0.011(5)
    O1 0.024(5) 0.049(5) 0.066(7) 0.017(4) -0.021(4) -0.005(5)
    O2 0.069(7) 0.066(7) 0.055(7) 0.012(6) -0.009(6) -0.021(6)
    O3 0.040(5) 0.024(4) 0.069(7) 0.009(4) -0.012(4) -0.010(4)
    O4 0.026(4) 0.060(6) 0.031(5) 0.004(4) 0.004(4) -0.002(4)
    C1 0.032(7) 0.042(7) 0.041(8) -0.008(6) 0.012(6) -0.014(6)
    C2 0.051(8) 0.034(6) 0.020(6) 0.007(5) 0.006(6) -0.004(5)
    C3 0.022(7) 0.086(11) 0.068(10) 0.020(8) -0.006(7) -0.017(11)
    C4 0.054(9) 0.091(13) 0.056(10) -0.008(9) -0.011(8) -0.011(9)
    C5 0.063(11) 0.091(13) 0.076(13) 0.003(10) -0.028(10) -0.010(10)
    C6 0.031(8) 0.111(14) 0.091(14) -0.005(8) 0.008(9) -0.028(13)
    C7 0.040(7) 0.049(7) 0.031(8) 0.014(5) 0.001(6) -0.007(7)
    C8 0.040(7) 0.032(6) 0.030(7) 0.002(5) -0.004(6) -0.002(5)
    C9 0.048(8) 0.034(6) 0.041(8) 0.008(6) 0.006(7) 0.001(6)
    C10 0.022(6) 0.043(6) 0.029(7) 0.001(4) 0.004(5) 0.012(6)
    C11 0.051(8) 0.031(6) 0.046(9) -0.021(6) -0.002(7) -0.004(6)
    C12 0.030(6) 0.042(7) 0.058(9) -0.006(6) 0.016(7) -0.025(7)
    C13 0.026(7) 0.039(7) 0.067(10) 0.000(5) 0.005(6) -0.006(7)
    C14 0.059(9) 0.029(7) 0.056(10) 0.015(6) 0.005(8) 0.013(7)
    C15 0.052(9) 0.055(8) 0.053(10) 0.012(7) -0.008(8) -0.006(7)
    C16 0.059(11) 0.081(11) 0.048(10) 0.004(9) 0.015(8) -0.010(8)
_geom_special_details
;
 All esds (except the esd in the dihedral angle between two l.s. planes)
 are estimated using the full covariance matrix.  The cell esds are taken
 into account individually in the estimation of esds in distances, angles
 and torsion angles; correlations between esds in cell parameters are only
 used when they are defined by crystal symmetry.  An approximate (isotropic)
 treatment of cell esds is used for estimating esds involving l.s. planes.
;
loop_
    _geom_bond_atom_site_label_1
    _geom_bond_atom_site_label_2
    _geom_bond_site_symmetry_2
    _geom_bond_distance
    _geom_bond_publ_flag
    Cu1 O3 . 1.872(9) y
    Cu1 O1 . 1.905(9) y
    Cu1 O4 . 1.920(9) y
    Cu1 N1 . 1.925(10) y
    Cl1 C10 . 1.685(11) ?
    Cl2 C12 . 1.712(12) ?
    N1 C7 . 1.328(14) ?
    N1 C2 . 1.482(16) ?
    N2 C14 . 1.329(17) ?
    N2 C16 . 1.473(19) ?
    N2 C15 . 1.497(18) ?
    O1 C1 . 1.333(17) ?
    O2 C1 . 1.233(16) ?
    O3 C9 . 1.306(14) ?
    O4 C14 . 1.225(17) ?
    C1 C2 . 1.493(17) ?
    C2 C3 . 1.53(2) ?
    C2 H2 . 0.9800 ?
    C3 C4 . 1.53(2) ?
    C3 C6 . 1.53(3) ?
    C3 H3 . 0.9800 ?
    C4 C5 . 1.53(2) ?
    C4 H4A . 0.9700 ?
    C4 H4B . 0.9700 ?
    C5 H5A . 0.9600 ?
    C5 H5B . 0.9600 ?
    C5 H5C . 0.9600 ?
    C6 H6A . 0.9600 ?
    C6 H6B . 0.9600 ?
    C6 H6C . 0.9600 ?
    C7 C8 . 1.442(17) ?
    C7 H7 . 0.9300 ?
    C8 C13 . 1.384(16) ?
    C8 C9 . 1.444(17) ?
    C9 C10 . 1.395(17) ?
    C10 C11 . 1.438(17) ?
    C11 C12 . 1.333(19) ?
    C11 H11 . 0.9300 ?
    C12 C13 . 1.341(19) ?
    C13 H13 . 0.9300 ?
    C14 H14 . 0.9300 ?
    C15 H15A . 0.9600 ?
    C15 H15B . 0.9600 ?
    C15 H15C . 0.9600 ?
    C16 H16A . 0.9600 ?
    C16 H16B . 0.9600 ?
    C16 H16C . 0.9600 ?
loop_
    _geom_angle_atom_site_label_1
    _geom_angle_atom_site_label_2
    _geom_angle_atom_site_label_3
    _geom_angle_site_symmetry_1
    _geom_angle_site_symmetry_3
    _geom_angle
    _geom_angle_publ_flag
    O3 Cu1 O1 . . 169.2(4) y
    O3 Cu1 O4 . . 92.5(4) y
    O1 Cu1 O4 . . 90.5(3) y
    O3 Cu1 N1 . . 94.2(4) y
    O1 Cu1 N1 . . 82.7(4) y
    O4 Cu1 N1 . . 173.1(4) y
    C7 N1 C2 . . 120.0(10) ?
    C7 N1 Cu1 . . 122.9(8) ?
    C2 N1 Cu1 . . 115.7(7) ?
    C14 N2 C16 . . 125.3(13) ?
    C14 N2 C15 . . 119.5(12) ?
    C16 N2 C15 . . 114.6(11) ?
    C1 O1 Cu1 . . 117.4(7) ?
    C9 O3 Cu1 . . 130.0(9) ?
    C14 O4 Cu1 . . 119.5(8) ?
    O2 C1 O1 . . 120.6(13) ?
    O2 C1 C2 . . 123.3(14) ?
    O1 C1 C2 . . 116.1(11) ?
    N1 C2 C1 . . 106.7(11) ?
    N1 C2 C3 . . 109.0(10) ?
    C1 C2 C3 . . 112.3(11) ?
    N1 C2 H2 . . 109.6 ?
    C1 C2 H2 . . 109.6 ?
    C3 C2 H2 . . 109.6 ?
    C2 C3 C4 . . 111.3(13) ?
    C2 C3 C6 . . 112.3(11) ?
    C4 C3 C6 . . 107.6(15) ?
    C2 C3 H3 . . 108.5 ?
    C4 C3 H3 . . 108.5 ?
    C6 C3 H3 . . 108.5 ?
    C5 C4 C3 . . 114.9(15) ?
    C5 C4 H4A . . 108.5 ?
    C3 C4 H4A . . 108.5 ?
    C5 C4 H4B . . 108.5 ?
    C3 C4 H4B . . 108.5 ?
    H4A C4 H4B . . 107.5 ?
    C4 C5 H5A . . 109.5 ?
    C4 C5 H5B . . 109.5 ?
    H5A C5 H5B . . 109.5 ?
    C4 C5 H5C . . 109.5 ?
    H5A C5 H5C . . 109.5 ?
    H5B C5 H5C . . 109.5 ?
    C3 C6 H6A . . 109.5 ?
    C3 C6 H6B . . 109.5 ?
    H6A C6 H6B . . 109.5 ?
    C3 C6 H6C . . 109.5 ?
    H6A C6 H6C . . 109.5 ?
    H6B C6 H6C . . 109.5 ?
    N1 C7 C8 . . 127.5(11) ?
    N1 C7 H7 . . 116.3 ?
    C8 C7 H7 . . 116.3 ?
    C13 C8 C7 . . 118.2(11) ?
    C13 C8 C9 . . 121.1(12) ?
    C7 C8 C9 . . 120.7(10) ?
    O3 C9 C10 . . 119.5(11) ?
    O3 C9 C8 . . 123.1(11) ?
    C10 C9 C8 . . 117.4(10) ?
    C9 C10 C11 . . 116.8(10) ?
    C9 C10 Cl1 . . 120.2(9) ?
    C11 C10 Cl1 . . 122.8(10) ?
    C12 C11 C10 . . 124.2(12) ?
    C12 C11 H11 . . 117.9 ?
    C10 C11 H11 . . 117.9 ?
    C11 C12 C13 . . 119.5(12) ?
    C11 C12 Cl2 . . 119.4(11) ?
    C13 C12 Cl2 . . 121.1(12) ?
    C12 C13 C8 . . 120.8(13) ?
    C12 C13 H13 . . 119.6 ?
    C8 C13 H13 . . 119.6 ?
    O4 C14 N2 . . 126.3(14) ?
    O4 C14 H14 . . 116.9 ?
    N2 C14 H14 . . 116.9 ?
    N2 C15 H15A . . 109.5 ?
    N2 C15 H15B . . 109.5 ?
    H15A C15 H15B . . 109.5 ?
    N2 C15 H15C . . 109.5 ?
    H15A C15 H15C . . 109.5 ?
    H15B C15 H15C . . 109.5 ?
    N2 C16 H16A . . 109.5 ?
    N2 C16 H16B . . 109.5 ?
    H16A C16 H16B . . 109.5 ?
    N2 C16 H16C . . 109.5 ?
    H16A C16 H16C . . 109.5 ?
    H16B C16 H16C . . 109.5 ?
loop_
    _geom_torsion_atom_site_label_1
    _geom_torsion_atom_site_label_2
    _geom_torsion_atom_site_label_3
    _geom_torsion_atom_site_label_4
    _geom_torsion_site_symmetry_1
    _geom_torsion_site_symmetry_2
    _geom_torsion_site_symmetry_3
    _geom_torsion_site_symmetry_4
    _geom_torsion
    _geom_torsion_publ_flag
    O3 Cu1 N1 C7 . . . . -10.6(11) ?
    O1 Cu1 N1 C7 . . . . 159.0(11) ?
    O3 Cu1 N1 C2 . . . . -177.3(8) ?
    O1 Cu1 N1 C2 . . . . -7.7(8) ?
    O3 Cu1 O1 C1 . . . . 74(2) ?
    O4 Cu1 O1 C1 . . . . 180.0(9) ?
    N1 Cu1 O1 C1 . . . . 0.4(9) ?
    O1 Cu1 O3 C9 . . . . -72(2) ?
    O4 Cu1 O3 C9 . . . . -177.7(11) ?
    N1 Cu1 O3 C9 . . . . 0.7(12) ?
    O3 Cu1 O4 C14 . . . . -34.2(11) ?
    O1 Cu1 O4 C14 . . . . 156.2(11) ?
    Cu1 O1 C1 O2 . . . . -170.2(10) ?
    Cu1 O1 C1 C2 . . . . 7.0(14) ?
    C7 N1 C2 C1 . . . . -154.7(12) ?
    Cu1 N1 C2 C1 . . . . 12.4(12) ?
    C7 N1 C2 C3 . . . . 83.7(14) ?
    Cu1 N1 C2 C3 . . . . -109.1(11) ?
    O2 C1 C2 N1 . . . . 164.9(13) ?
    O1 C1 C2 N1 . . . . -12.2(15) ?
    O2 C1 C2 C3 . . . . -75.7(17) ?
    O1 C1 C2 C3 . . . . 107.2(13) ?
    N1 C2 C3 C4 . . . . -169.2(13) ?
    C1 C2 C3 C4 . . . . 72.8(17) ?
    N1 C2 C3 C6 . . . . 70.2(15) ?
    C1 C2 C3 C6 . . . . -47.9(17) ?
    C2 C3 C4 C5 . . . . 52.8(19) ?
    C6 C3 C4 C5 . . . . 176.2(14) ?
    C2 N1 C7 C8 . . . . -177.5(12) ?
    Cu1 N1 C7 C8 . . . . 16.4(19) ?
    N1 C7 C8 C13 . . . . 171.3(12) ?
    N1 C7 C8 C9 . . . . -10(2) ?
    Cu1 O3 C9 C10 . . . . -175.0(8) ?
    Cu1 O3 C9 C8 . . . . 4.8(19) ?
    C13 C8 C9 O3 . . . . 177.1(12) ?
    C7 C8 C9 O3 . . . . -2(2) ?
    C13 C8 C9 C10 . . . . -3.1(18) ?
    C7 C8 C9 C10 . . . . 178.0(11) ?
    O3 C9 C10 C11 . . . . 180.0(11) ?
    C8 C9 C10 C11 . . . . 0.1(16) ?
    O3 C9 C10 Cl1 . . . . 4.9(16) ?
    C8 C9 C10 Cl1 . . . . -175.0(9) ?
    C9 C10 C11 C12 . . . . 3.9(18) ?
    Cl1 C10 C11 C12 . . . . 178.8(10) ?
    C10 C11 C12 C13 . . . . -5(2) ?
    C10 C11 C12 Cl2 . . . . 174.6(9) ?
    C11 C12 C13 C8 . . . . 2(2) ?
    Cl2 C12 C13 C8 . . . . -177.8(10) ?
    C7 C8 C13 C12 . . . . -178.7(12) ?
    C9 C8 C13 C12 . . . . 2(2) ?
    Cu1 O4 C14 N2 . . . . 177.0(11) ?
    C16 N2 C14 O4 . . . . -176.1(15) ?
    C15 N2 C14 O4 . . . . -5(2) ?
loop_
    _geom_hbond_atom_site_label_D
    _geom_hbond_atom_site_label_H
    _geom_hbond_atom_site_label_A
    _geom_hbond_site_symmetry_A
    _geom_hbond_distance_DH
    _geom_hbond_distance_HA
    _geom_hbond_distance_DA
    _geom_hbond_angle_DHA
    C15 H15B O2 2_574 0.96 2.31 3.19(2) 150.2
