# Supplementary material for: {2-[(3,5-Dichloro-2-oxidobenzyl­idene)amino-κ2 N,O]-3-methyl­penta­noato-κO}(N,N′-dimethyl­formamide-κO)copper(II)
Source: Acta Crystallogr Sect E Struct Rep Online. 2008 Apr 16;64(Pt 5):m660–1. doi: 10.1107/S160053680800932X (PMC2961092; doi:10.1107/S160053680800932X)
Supplement: Supplementary file 2 [file e-64-0m660-Isup2.hkl]

# 
# h,k,l, Fc-squared, Fo-squared, sigma(Fo-squared) and status flag 
# 
data_I
_shelx_title ' 061224e                in  P21212' 
_shelx_refln_list_code          4 
_shelx_F_calc_maximum      175.83 
_exptl_crystal_F_000       900.00 
_reflns_d_resolution_high  0.8406 
 
loop_ 
 _symmetry_equiv_pos_as_xyz 
 'x, y, z' 
 '-x, -y, z' 
 'x+1/2, -y+1/2, -z' 
 '-x+1/2, y+1/2, -z' 
 
_cell_length_a    11.6710 
_cell_length_b    27.4650 
_cell_length_c     5.8890 
_cell_angle_alpha  90.000 
_cell_angle_beta   90.000 
_cell_angle_gamma  90.000 
 
_shelx_F_squared_multiplier     1.000 
 
loop_ 
 _refln_index_h 
 _refln_index_k 
 _refln_index_l 
 _refln_F_squared_calc 
 _refln_F_squared_meas 
 _refln_F_squared_sigma 
 _refln_observed_status 
   2   0   0     5162.17     4897.81    189.28 o 
   4   0   0     1456.43     1864.26    195.69 o 
   6   0   0     2113.34     2178.96    120.46 o 
   8   0   0    10841.81     9226.76    387.36 o 
  10   0   0        1.70      213.24     71.44 o 
  12   0   0       56.99      117.55    100.80 o 
   1   1   0    15049.48    13652.80    446.79 o 
   2   1   0     7886.56     7481.79    251.82 o 
   3   1   0    15394.89    13337.34    350.11 o 
   4   1   0     2250.91     2282.23     90.54 o 
   6   1   0    10340.56     9451.00    268.83 o 
   7   1   0     5612.43     4337.58    144.55 o 
   8   1   0     2112.76     2081.31     90.96 o 
   9   1   0     1064.60     1116.56     70.49 o 
  10   1   0      914.66      958.83     76.68 o 
  11   1   0      141.22      339.38     61.23 o 
  12   1   0       23.20       48.61     65.98 o 
  13   1   0        0.89       45.47     93.06 o 
   0   2   0     4775.56     4053.74    142.72 o 
   1   2   0    22550.85    19975.31    578.67 o 
   2   2   0     1814.94     2366.07    170.44 o 
   3   2   0     5752.55     4304.28    124.20 o 
   4   2   0     3027.30     3339.09    273.66 o 
   5   2   0     1843.39     1531.33     62.66 o 
   6   2   0       38.46      110.41     45.62 o 
   7   2   0     2655.02     2475.19     96.70 o 
   8   2   0      325.94      514.81     88.94 o 
   9   2   0     2918.67     2603.57    109.18 o 
  10   2   0      252.64      353.90     60.60 o 
  11   2   0      298.16      318.70     69.23 o 
  12   2   0       23.77       89.78     60.09 o 
  13   2   0      135.20      125.51     97.64 o 
   1   3   0     2289.32     2112.99     53.36 o 
   2   3   0      182.23      391.82     77.50 o 
   3   3   0      728.00      671.93     33.93 o 
   4   3   0     1034.67     1520.55    177.73 o 
   5   3   0      589.32      671.97     42.31 o 
   6   3   0     3234.45     2568.40     94.49 o 
   7   3   0     1072.55      995.66     59.57 o 
   8   3   0      619.11      901.47     70.98 o 
   9   3   0     1403.29     1132.95     71.18 o 
  10   3   0      722.82      812.34     76.50 o 
  11   3   0       40.99      193.56     60.25 o 
  12   3   0      197.65      334.16     72.28 o 
  13   3   0        4.97       42.93     92.48 o 
   0   4   0    30916.66    26135.93    748.41 o 
   1   4   0      479.96      598.65     88.93 o 
   2   4   0      338.11      295.07     49.23 o 
   3   4   0     2868.19     2183.82     71.82 o 
   4   4   0     1502.59     1948.75     98.68 o 
   5   4   0       59.99      249.03     48.78 o 
   6   4   0      132.52      393.99    214.75 o 
   7   4   0       96.50      139.59     35.70 o 
   8   4   0     1102.71     1083.57     74.68 o 
   9   4   0       16.51       24.76     36.36 o 
  10   4   0      432.95      531.29     64.13 o 
  11   4   0      501.43      338.51     69.37 o 
  12   4   0      313.18      346.23     97.39 o 
  13   4   0       85.75      -41.04     91.39 o 
   1   5   0     1754.77     1640.79     44.71 o 
   2   5   0     4026.33     3567.93    100.01 o 
   3   5   0     9828.92     8549.80    232.39 o 
   4   5   0     4487.07     4299.72    129.65 o 
   5   5   0     1538.28     1392.36     73.07 o 
   6   5   0     4299.00     4290.26    138.88 o 
   7   5   0     1873.53     1600.03     73.20 o 
   9   5   0       57.52       71.54     40.00 o 
  10   5   0      458.56      695.50     83.71 o 
  11   5   0     1630.75     1340.80    169.07 o 
  12   5   0        4.34       67.25     78.53 o 
  13   5   0       22.41       52.36     81.79 o 
   0   6   0     5263.36     5749.79    175.53 o 
   1   6   0    12357.21    10323.17    232.32 o 
   2   6   0      932.01     1190.73     76.26 o 
   3   6   0     2693.65     2643.69    155.85 o 
   4   6   0       41.88      165.25     37.41 o 
   5   6   0     5983.29     5339.45    161.20 o 
   6   6   0      185.47      382.99     69.16 o 
   7   6   0     1411.26     1242.34     63.75 o 
   8   6   0     1213.12     1491.16     74.86 o 
   9   6   0     1262.42     1377.21     75.95 o 
  10   6   0      860.41     1017.04     95.23 o 
  11   6   0      146.65      205.19     80.27 o 
  12   6   0       36.62       54.62     78.68 o 
  13   6   0      448.35      361.85    105.55 o 
   1   7   0     4990.33     4037.97     98.80 o 
   2   7   0    17997.19    15021.24    446.28 o 
   3   7   0    12168.36     9746.85    264.33 o 
   4   7   0     3882.36     3950.42    135.03 o 
   5   7   0     3152.06     3151.96    106.16 o 
   6   7   0     3602.57     2752.62     99.45 o 
   7   7   0     2308.96     1830.48     80.36 o 
   8   7   0      231.70      427.21     50.53 o 
   9   7   0       76.88      283.53     66.99 o 
  10   7   0     1151.27     1293.86     89.51 o 
  11   7   0      416.19      535.20    103.60 o 
  12   7   0      135.66      270.14     94.40 o 
  13   7   0      261.58      194.17     92.94 o 
   0   8   0       51.27      143.58     34.22 o 
   1   8   0    15232.95    13529.98    282.85 o 
   2   8   0     4102.98     3793.68     96.61 o 
   3   8   0        1.15      311.18    149.81 o 
   4   8   0    10977.81     9011.74    278.10 o 
   5   8   0      481.55      809.48     73.95 o 
   6   8   0       56.92      192.23     40.79 o 
   7   8   0       18.80      123.37     34.74 o 
   9   8   0      552.93      588.74     72.20 o 
  10   8   0      462.97      577.61    102.41 o 
  11   8   0       66.76      238.39     86.09 o 
  12   8   0     1176.91      962.49    194.87 o 
  13   8   0       72.21      229.62     99.60 o 
   1   9   0      513.41      862.08    107.41 o 
   2   9   0     1228.06     1342.91     53.77 o 
   3   9   0     1848.65     1501.51     50.35 o 
   4   9   0     3557.86     3698.37    126.00 o 
   5   9   0      946.11     1064.66    143.36 o 
   6   9   0     1545.41     1505.52     69.19 o 
   7   9   0     2293.83     2171.62    103.29 o 
   8   9   0       44.98      160.22     45.16 o 
   9   9   0      439.46      542.63     94.71 o 
  10   9   0       97.83      158.56     74.82 o 
  11   9   0     1030.98     1340.12    183.15 o 
  12   9   0       16.11       71.68     78.89 o 
  13   9   0        2.87       -7.32    158.01 o 
   0  10   0      895.64     1115.87     56.49 o 
   2  10   0     1357.51     1572.75     51.06 o 
   3  10   0     3598.60     2912.90     81.95 o 
   4  10   0      297.10      786.44    132.49 o 
   5  10   0     2000.67     1951.21     78.51 o 
   6  10   0     1611.44     1253.26     63.78 o 
   7  10   0      492.16      644.87    112.59 o 
   8  10   0     2424.63     1866.59     87.73 o 
   9  10   0      938.16     1046.24    123.04 o 
  10  10   0      410.58      411.22     93.50 o 
  11  10   0      314.33      386.01     97.73 o 
  12  10   0      102.59      111.29     84.70 o 
  13  10   0      434.96      458.15    119.41 o 
   2  11   0     6275.62     5082.60    128.15 o 
   3  11   0     1358.32     1684.12     56.71 o 
   4  11   0     1117.29     1352.38     92.75 o 
   5  11   0      950.98      706.20     43.52 o 
   6  11   0      785.39      891.16     89.42 o 
   7  11   0      375.82      571.88     90.46 o 
   8  11   0      290.76      298.67     74.42 o 
   9  11   0     1007.31     1206.48    122.74 o 
  10  11   0     2228.05     1620.96    131.59 o 
  11  11   0      255.04      275.86     89.68 o 
  12  11   0      203.62      127.06     86.67 o 
  13  11   0      208.68      166.92     95.18 o 
   0  12   0     4341.50     3908.72    134.92 o 
   1  12   0     2947.42     2842.58     74.29 o 
   2  12   0      348.80      460.75     57.08 o 
   4  12   0     4473.36     4185.11    129.02 o 
   5  12   0      865.94      723.97     51.63 o 
   6  12   0      771.78      895.79     46.81 o 
   7  12   0      136.32      240.88     44.33 o 
   8  12   0     1995.84     1542.93    119.29 o 
   9  12   0      705.31      613.65    103.41 o 
  10  12   0       14.50       49.48     69.21 o 
  11  12   0       29.53      127.89     77.51 o 
  12  12   0      334.30      492.36    121.99 o 
   1  13   0     1404.31     1435.33     48.48 o 
   3  13   0     1026.14     1128.64     53.47 o 
   4  13   0        6.45      198.68     86.55 o 
   5  13   0     2269.83     2231.49     77.17 o 
   6  13   0       64.47      241.51     74.61 o 
   7  13   0     5824.56     4876.14    260.55 o 
   8  13   0       47.31      241.70     73.54 o 
   9  13   0        4.49       87.07     62.68 o 
  10  13   0      171.52      174.05     79.17 o 
  11  13   0      423.66      530.01    111.05 o 
  12  13   0       36.04       -3.09     82.77 o 
   0  14   0     4276.61     3806.69    136.00 o 
   1  14   0     1337.54     1433.13     65.89 o 
   2  14   0      236.96      442.03     41.43 o 
   3  14   0      589.91      679.47     66.70 o 
   4  14   0     6987.65     5610.79    166.48 o 
   5  14   0     2263.09     2334.11     79.82 o 
   6  14   0       52.64      217.33     39.86 o 
   7  14   0      819.20     1010.97    112.03 o 
   8  14   0      117.55      327.01     80.13 o 
   9  14   0       59.28      110.02     70.52 o 
  10  14   0      341.80      252.70     88.05 o 
  11  14   0      405.78      347.08     99.52 o 
  12  14   0      291.18      136.88     92.14 o 
   1  15   0      637.11      810.46     39.56 o 
   2  15   0     2010.90     1511.59     55.55 o 
   3  15   0     2859.45     2704.33     98.79 o 
   4  15   0     1742.73     1656.00    104.33 o 
   5  15   0      758.08      613.04     47.53 o 
   6  15   0      188.54      224.60     40.84 o 
   7  15   0     3136.49     2550.19    156.35 o 
   8  15   0        0.93      146.31     66.13 o 
   9  15   0       11.62       41.25     64.23 o 
  10  15   0      602.97      601.10    112.84 o 
  11  15   0       92.61      143.41     84.88 o 
  12  15   0       99.47       93.77     85.73 o 
   0  16   0      758.40      750.39     53.03 o 
   1  16   0      113.01      264.16     58.01 o 
   2  16   0     3231.19     3306.10     96.50 o 
   3  16   0      360.46      555.87     49.71 o 
   4  16   0     2565.67     2299.76     88.03 o 
   5  16   0      112.78      230.98     49.41 o 
   6  16   0      852.34      884.90     85.45 o 
   7  16   0      370.19      334.89     78.30 o 
   8  16   0      276.20      397.43    130.66 o 
   9  16   0       57.59       47.77     65.68 o 
  10  16   0       28.95       58.92     72.09 o 
  11  16   0        0.04       62.01     75.11 o 
  12  16   0      242.90      216.85    100.07 o 
   1  17   0       43.17      155.11     28.95 o 
   2  17   0       88.46      261.80     49.46 o 
   3  17   0     1730.96     1348.75     55.67 o 
   5  17   0     2251.08     2023.51     95.31 o 
   6  17   0       36.25      316.29    104.61 o 
   7  17   0      305.00      749.56    103.88 o 
   8  17   0       17.39       37.69     59.85 o 
   9  17   0      257.90      130.53     74.95 o 
  10  17   0       54.18      -30.72     68.42 o 
  11  17   0     1014.06      720.50    131.29 o 
   0  18   0      471.24      529.00     54.83 o 
   1  18   0     1423.70     1435.74     53.04 o 
   2  18   0      111.35      281.86     33.75 o 
   3  18   0      631.53      778.31     45.79 o 
   4  18   0     3752.60     2968.55    107.18 o 
   5  18   0      736.86      936.02     75.64 o 
   6  18   0      489.99      526.26     89.35 o 
   7  18   0      153.41      196.35     75.09 o 
   8  18   0      333.04      385.09     88.71 o 
   9  18   0        2.29       35.22     82.59 o 
  10  18   0      257.60      309.55     98.18 o 
  11  18   0       69.87       66.05     83.98 o 
   2  19   0     4472.54     4013.37    139.33 o 
   3  19   0      493.94      613.42     47.67 o 
   4  19   0      740.92     1004.79     58.78 o 
   5  19   0       67.21      187.53     41.18 o 
   6  19   0     1373.04     1101.72    122.37 o 
   7  19   0       18.39       13.07     56.04 o 
   8  19   0       91.44       63.05     68.68 o 
   9  19   0        7.60       -9.65     65.52 o 
  10  19   0      412.05      596.36    123.87 o 
  11  19   0        4.81       95.99     85.01 o 
   0  20   0       17.59      357.78    104.50 o 
   1  20   0      777.13      878.09     43.48 o 
   3  20   0     1784.59     1360.42     60.20 o 
   4  20   0     2188.51     1712.50     79.00 o 
   5  20   0      520.73      541.36     89.43 o 
   6  20   0        3.91       61.50     66.18 o 
   7  20   0      389.14      249.54     77.84 o 
   8  20   0        4.19      144.14     73.89 o 
   9  20   0      310.86      290.00     95.96 o 
  10  20   0       78.51      204.70     93.57 o 
   1  21   0     1602.48     1127.78     50.09 o 
   2  21   0        0.23       54.89     28.22 o 
   3  21   0      489.20      704.23     54.08 o 
   4  21   0      367.15      399.14     51.67 o 
   5  21   0      272.22      345.35     79.09 o 
   6  21   0      249.17      282.32     77.65 o 
   7  21   0     1312.99     1266.52    141.62 o 
   8  21   0      199.95      285.65     87.47 o 
   9  21   0       42.15       69.42     79.15 o 
  10  21   0        7.57       -0.47     73.80 o 
   0  22   0     4360.04     3319.24    138.92 o 
   1  22   0     1442.04     1373.89     62.12 o 
   2  22   0      234.03      315.63     41.58 o 
   3  22   0      134.98      181.21     37.03 o 
   4  22   0       21.60      126.10     40.22 o 
   5  22   0      283.77      207.50     69.60 o 
   6  22   0      231.49      250.39     84.06 o 
   7  22   0       21.81       93.82     71.32 o 
   8  22   0      649.11      361.83    134.59 o 
   9  22   0       30.99       36.18     73.37 o 
  10  22   0        3.37        2.03     78.29 o 
   2  23   0     2129.61     1703.92     72.00 o 
   3  23   0      132.70      174.62     36.75 o 
   4  23   0      128.21      163.73     54.65 o 
   5  23   0      541.65      720.61    223.66 o 
   6  23   0      989.63      855.18    129.36 o 
   7  23   0       64.22       40.65     68.66 o 
   8  23   0      103.97      201.91     84.89 o 
   9  23   0        3.98       32.63     91.81 o 
   0  24   0      262.48      573.50     68.57 o 
   1  24   0      532.18      647.02     55.27 o 
   2  24   0      253.18      380.60     47.15 o 
   3  24   0     1030.47     1105.30     62.12 o 
   4  24   0      600.50      407.04     93.44 o 
   5  24   0      767.17      636.00    108.84 o 
   6  24   0        5.66       26.73     67.73 o 
   7  24   0      147.67      141.19     81.21 o 
   8  24   0      483.95      523.48    112.21 o 
   9  24   0      424.20      454.78    117.37 o 
   1  25   0     2581.52     1718.27     74.96 o 
   2  25   0       55.71        5.66     32.62 o 
   3  25   0      409.11      593.76     57.22 o 
   4  25   0        4.34       73.87     65.23 o 
   5  25   0       80.45      144.74     77.82 o 
   6  25   0      777.20     1024.56    136.26 o 
   7  25   0     1426.03     1567.05    168.25 o 
   8  25   0      262.90      268.70    103.48 o 
   0  26   0     4605.01     3473.39    178.22 o 
   1  26   0      442.41      521.30     53.57 o 
   2  26   0       90.14      106.95     37.57 o 
   3  26   0      146.95      167.83     47.17 o 
   4  26   0      421.16      447.76    119.44 o 
   5  26   0       42.91       49.44     74.51 o 
   6  26   0       62.13      143.00     80.46 o 
   7  26   0        3.28       33.30     93.58 o 
   8  26   0      365.11      304.39    102.04 o 
   1  27   0        9.31      178.08     44.35 o 
   2  27   0     1143.93      896.03     69.47 o 
   3  27   0      453.45      749.39    118.18 o 
   4  27   0        0.04       86.61     80.40 o 
   5  27   0        2.84      117.43     79.79 o 
   6  27   0      938.37      957.58    141.62 o 
   7  27   0        0.70      -22.13     69.67 o 
   0  28   0      612.89      561.51     92.86 o 
   1  28   0      141.06      153.04     46.65 o 
   2  28   0       45.64       93.78     44.76 o 
   3  28   0      185.90      228.74     90.60 o 
   4  28   0      168.95      199.30     88.54 o 
   5  28   0      210.18       97.69     85.06 o 
   6  28   0       26.38       13.89     76.18 o 
   7  28   0      277.31      245.85     99.07 o 
   1  29   0      249.94      204.82     51.50 o 
   2  29   0        1.69      128.38     52.14 o 
   3  29   0     1139.69     1110.70    148.02 o 
   4  29   0       82.96      107.27     85.75 o 
   5  29   0      129.51      147.09     91.09 o 
   6  29   0       32.51      140.07     90.00 o 
   0  30   0      329.82      304.07     77.11 o 
   1  30   0       59.96       64.89     53.63 o 
   2  30   0      248.53      213.76    148.02 o 
   3  30   0       71.43        5.35    107.70 o 
   4  30   0      595.12      633.00    125.54 o 
   5  30   0       52.04      121.09     91.84 o 
   1  31   0       46.62       45.72     50.65 o 
   2  31   0      223.75      245.52    137.12 o 
   3  31   0      358.17      270.81    136.52 o 
   4  31   0        8.04      174.74     93.68 o 
   0  32   0       53.08       50.48     64.28 o 
   1  32   0       14.92      -17.62     52.21 o 
   2  32   0       39.40      -64.24    111.81 o 
   0   0   1       95.39       81.90     31.74 o 
   1   0   1     1116.29      812.97     44.98 o 
   2   0   1     1515.51     2020.52    107.92 o 
   3   0   1     1772.25     2100.41     84.49 o 
   4   0   1      414.04      764.67     96.25 o 
   5   0   1      448.23      891.86     83.55 o 
   6   0   1     1860.40     1709.74     72.31 o 
   7   0   1     1894.67     1772.79    140.55 o 
   8   0   1      244.43      331.64     49.17 o 
   9   0   1      208.05      388.12     55.30 o 
  10   0   1       20.82      108.54     55.35 o 
  11   0   1      536.14      417.27     74.35 o 
  12   0   1      420.75      411.75    103.11 o 
  13   0   1      125.08      193.70     93.23 o 
 -13   1   1      373.70      213.79    101.65 o 
 -12   1   1      360.65      659.47    124.97 o 
 -11   1   1       20.52       26.14     54.24 o 
 -10   1   1       94.38      284.62     63.57 o 
  -9   1   1     1081.97     1072.82     81.17 o 
  -8   1   1      231.01      371.71     49.74 o 
  -6   1   1      427.75      866.32    130.58 o 
  -5   1   1      845.70     1062.55     96.29 o 
  -4   1   1     2417.13     2603.73    106.27 o 
  -3   1   1     4236.98     4275.64    124.00 o 
  -2   1   1     2456.33     2653.25     69.20 o 
  -1   1   1     5084.32     4517.99    140.13 o 
   0   1   1     5063.73     4285.46    161.34 o 
   1   1   1     4546.02     3854.79    108.30 o 
   2   1   1     2486.31     2600.70     71.19 o 
   3   1   1     4060.54     4221.61    108.78 o 
   4   1   1     2603.75     2680.74     89.14 o 
   5   1   1      786.56     1055.73     69.47 o 
   6   1   1      448.22      781.43     72.01 o 
   8   1   1      342.99      518.61     57.75 o 
   9   1   1     1018.08     1028.36     69.15 o 
  10   1   1       64.52      243.66     53.60 o 
  11   1   1       11.83       58.03     56.94 o 
  12   1   1      328.93      533.06     89.35 o 
  13   1   1      343.26      211.05    124.92 o 
 -13   2   1       87.86       75.61     94.08 o 
 -12   2   1      144.52      392.47    103.24 o 
 -11   2   1       67.00       73.74     71.73 o 
 -10   2   1     1358.35     1219.57    121.51 o 
  -9   2   1      229.96      342.89     60.55 o 
  -8   2   1     1555.99     1559.76     77.43 o 
  -7   2   1     1270.30     1947.08    132.43 o 
  -6   2   1    11927.27     9953.31    324.08 o 
  -5   2   1     1049.04     1256.15    111.12 o 
  -4   2   1     1575.88     1882.50     68.71 o 
  -2   2   1     8716.69     7385.57    234.52 o 
  -1   2   1     1802.12     1780.47     88.10 o 
   0   2   1      216.37      256.73    128.71 o 
   1   2   1     1943.97     1897.60     51.61 o 
   2   2   1     7577.06     6701.78    180.00 o 
   4   2   1     1634.52     1803.92    194.84 o 
   5   2   1      970.98     1173.47     56.96 o 
   6   2   1    12429.75    10508.14    297.65 o 
   7   2   1     1306.43     1834.79     81.85 o 
   8   2   1     1520.89     1552.07     78.53 o 
   9   2   1      263.12      368.67     55.35 o 
  10   2   1     1133.53     1175.44     87.67 o 
  11   2   1       70.75       55.50     55.57 o 
  12   2   1      163.92      266.33     76.96 o 
  13   2   1       79.12      103.29    111.40 o 
 -13   3   1       94.38      175.68    101.60 o 
 -12   3   1      413.09      654.40    121.00 o 
 -11   3   1      275.45      275.85     91.24 o 
 -10   3   1      206.21      399.73     72.85 o 
  -9   3   1     1701.69     1625.16     97.67 o 
  -8   3   1      343.04      583.84     53.43 o 
  -6   3   1      411.70      708.58     61.72 o 
  -5   3   1     6733.29     6494.67    188.31 o 
  -4   3   1     1484.54     1426.26     65.64 o 
  -3   3   1    24689.58    22370.77    577.71 o 
  -2   3   1    17208.30    14684.71    459.07 o 
  -1   3   1     4099.51     3722.46    155.57 o 
   0   3   1    14502.19    13515.32    399.51 o 
   1   3   1     4056.17     3616.58     90.43 o 
   2   3   1    17559.09    15262.58    383.45 o 
   3   3   1    24411.19    21557.72    493.82 o 
   4   3   1     1297.48     1176.78     44.98 o 
   5   3   1     7050.68     6699.85    197.65 o 
   6   3   1      391.98      663.72     51.61 o 
   8   3   1      305.35      492.68     55.88 o 
   9   3   1     1559.00     1447.50     79.75 o 
  10   3   1      226.78      372.56     61.36 o 
  11   3   1      265.35      248.63     69.48 o 
  12   3   1      399.11      584.53     94.22 o 
  13   3   1       91.52      131.98     83.09 o 
 -13   4   1       29.66      127.25     89.32 o 
 -12   4   1       17.66        8.64     73.33 o 
 -11   4   1      538.81      626.40    116.53 o 
 -10   4   1      692.91      755.11    113.60 o 
  -9   4   1      964.58      975.72    121.75 o 
  -8   4   1      452.55      740.18     62.54 o 
  -7   4   1     3390.40     3134.44    112.99 o 
  -6   4   1      502.03      779.94     51.45 o 
  -5   4   1      516.63      891.52     89.41 o 
  -4   4   1     1718.70     2108.11     86.53 o 
  -3   4   1    10523.34     9456.53    307.99 o 
  -2   4   1    10623.59    10768.26    419.63 o 
  -1   4   1    22180.32    20189.30    740.75 o 
   0   4   1     2381.47     2012.13     92.50 o 
   1   4   1    21631.13    19569.48    437.08 o 
   2   4   1    10941.75    11003.30    282.58 o 
   3   4   1    11156.11    10125.46    239.59 o 
   4   4   1     1687.15     2040.93     66.24 o 
   6   4   1      462.23      675.14     79.74 o 
   7   4   1     3462.84     3340.18    123.60 o 
   8   4   1      482.61      714.96     66.63 o 
   9   4   1      985.55     1084.00     90.35 o 
  10   4   1      737.29      738.78     77.89 o 
  11   4   1      452.01      619.64     78.28 o 
  12   4   1       23.06       96.33     79.37 o 
  13   4   1       26.20        6.92     71.38 o 
 -13   5   1       18.12       50.46     89.12 o 
 -12   5   1      239.24      255.71    100.44 o 
 -11   5   1      179.36      264.04    103.80 o 
 -10   5   1       16.85       84.30     65.27 o 
  -9   5   1     1771.27     1587.04     94.74 o 
  -8   5   1     1234.83     1110.27     74.21 o 
  -7   5   1     1899.36     1677.23     74.02 o 
  -6   5   1     2063.30     2025.86     78.93 o 
  -5   5   1      841.01     1045.38     52.79 o 
  -4   5   1    12238.00    11040.39    297.58 o 
  -3   5   1    12358.18    10805.95    337.56 o 
  -2   5   1    13911.50    13177.70    500.28 o 
  -1   5   1     4850.26     4527.65    146.34 o 
   0   5   1     2161.98     2680.13    380.48 o 
   1   5   1     4542.79     4208.13    119.44 o 
   2   5   1    14122.31    13379.16    342.51 o 
   3   5   1    11567.55    10019.71    267.10 o 
   4   5   1    12125.36    10799.77    260.05 o 
   5   5   1     1034.82     1213.16    157.44 o 
   6   5   1     1989.39     1871.38     79.18 o 
   7   5   1     1923.88     1756.55     99.85 o 
   8   5   1     1318.77     1122.47     67.77 o 
   9   5   1     1716.42     1579.77     85.15 o 
  10   5   1       32.86      110.28     49.21 o 
  11   5   1      163.27      373.75     66.72 o 
  12   5   1      273.11      402.94     99.54 o 
  13   5   1       29.42       32.98    107.06 o 
 -13   6   1       88.86      167.47     95.83 o 
 -12   6   1      124.57      102.03     83.52 o 
 -11   6   1      428.58      505.54    109.91 o 
 -10   6   1      676.78      499.29    100.22 o 
  -9   6   1      164.16      220.42     75.90 o 
  -8   6   1      698.01      734.33    102.78 o 
  -7   6   1     1257.91     1153.78     59.66 o 
  -6   6   1     5268.31     4365.25    141.00 o 
  -4   6   1     3951.87     3813.04    114.25 o 
  -3   6   1     1037.49     1659.99    179.92 o 
  -2   6   1     3873.74     4531.54    607.74 o 
   2   6   1     3936.50     4223.52    176.61 o 
   3   6   1     1136.63     1622.55     74.65 o 
   4   6   1     4072.24     3787.85    106.73 o 
   6   6   1     5324.77     4566.10    150.03 o 
   7   6   1     1269.03     1158.14     65.85 o 
   8   6   1      601.61      751.52     96.60 o 
   9   6   1      196.39      292.29     54.82 o 
  10   6   1      604.68      528.99     71.20 o 
  11   6   1      479.82      527.23     76.23 o 
  12   6   1      104.10       79.89     76.99 o 
  13   6   1       77.82       29.20    114.21 o 
 -13   7   1      419.05      443.54    118.12 o 
 -12   7   1      310.22      260.66     96.21 o 
 -11   7   1      325.81      337.14    113.96 o 
 -10   7   1       36.18       77.16     69.70 o 
  -9   7   1      726.20      755.83    108.37 o 
  -8   7   1      866.66      887.39     72.59 o 
  -6   7   1       18.17       99.64     41.21 o 
  -5   7   1     2784.68     2708.98     91.11 o 
  -4   7   1      766.29      897.38     69.60 o 
  -3   7   1     2185.80     2115.02    107.77 o 
  -2   7   1     2252.48     2666.87    126.19 o 
  -1   7   1     1276.73     1923.34    263.51 o 
   0   7   1     7487.72     7658.27    287.19 o 
   1   7   1     1464.06     1820.21    104.38 o 
   2   7   1     2417.75     2720.47     81.37 o 
   3   7   1     2005.54     1868.12     49.69 o 
   4   7   1      693.06      795.93     79.24 o 
   5   7   1     2773.52     2560.36     83.68 o 
   7   7   1      115.41      395.56     59.76 o 
   8   7   1      852.87      874.10     74.51 o 
   9   7   1      667.46      639.44     70.94 o 
  10   7   1       26.07       60.86     46.04 o 
  11   7   1      360.96      389.47     68.31 o 
  12   7   1      280.33      265.73    159.97 o 
  13   7   1      403.20      351.01    148.48 o 
 -13   8   1        6.30       24.65     88.25 o 
 -12   8   1       94.30      131.87     90.84 o 
 -11   8   1      683.99      598.70    115.66 o 
 -10   8   1      150.73      166.41     76.58 o 
  -9   8   1      450.94      681.54    109.01 o 
  -8   8   1      152.46      180.62     67.57 o 
  -7   8   1     1625.46     1277.48     74.49 o 
  -6   8   1      895.98     1157.83     56.75 o 
  -5   8   1      507.57      709.07     44.39 o 
  -4   8   1     2473.83     2114.51     85.28 o 
  -3   8   1     5049.17     4687.52    204.52 o 
  -2   8   1     1042.52     1155.95    165.01 o 
  -1   8   1     8518.92     7931.96    283.69 o 
   0   8   1       99.31       62.31     37.95 o 
   1   8   1     8508.19     7796.54    187.33 o 
   2   8   1      976.72     1358.29    114.59 o 
   3   8   1     5369.86     4716.96    106.83 o 
   4   8   1     2380.63     2019.24     65.11 o 
   5   8   1      538.74      723.31     43.11 o 
   6   8   1      773.10     1061.90    115.48 o 
   7   8   1     1618.48     1308.92     70.24 o 
   8   8   1      163.37      328.34     52.83 o 
   9   8   1      442.66      613.53     69.81 o 
  10   8   1      171.47      172.73     53.84 o 
  11   8   1      658.75      792.58     98.77 o 
  12   8   1       85.50       67.19     82.23 o 
  13   8   1        8.55      -33.30     99.42 o 
 -13   9   1        5.23      -48.11     85.21 o 
 -12   9   1      359.62      423.68    109.34 o 
 -11   9   1      353.66      369.11     99.71 o 
 -10   9   1      847.65     1023.06    131.65 o 
  -9   9   1     1488.78     1412.53    119.80 o 
  -8   9   1     1632.75     1316.26    110.26 o 
  -7   9   1     1285.02     1103.72     94.75 o 
  -4   9   1     8665.88     6820.06    270.29 o 
  -3   9   1     2409.68     2279.44    117.35 o 
  -2   9   1      901.12      991.36     97.71 o 
  -1   9   1      336.36      638.91     73.52 o 
   0   9   1     2697.27     2406.40     90.32 o 
   1   9   1      380.92      700.08     63.75 o 
   2   9   1      908.44     1059.48     73.08 o 
   3   9   1     2605.40     2241.61     62.71 o 
   4   9   1     8651.08     7381.28    159.68 o 
   5   9   1      240.43      332.75     70.06 o 
   6   9   1      411.23      818.94     87.73 o 
   7   9   1     1201.99     1120.41     66.67 o 
   8   9   1     1453.06     1295.63     75.93 o 
   9   9   1     1546.80     1338.14     80.53 o 
  10   9   1      837.25      981.48     90.39 o 
  11   9   1      397.81      415.32    102.73 o 
  12   9   1      372.45      380.75    142.03 o 
  13   9   1       10.79     -102.01     99.50 o 
 -13  10   1        2.43       32.47     87.19 o 
 -12  10   1      408.16      365.56    105.52 o 
 -11  10   1      246.36      178.51    145.19 o 
 -10  10   1      706.78      768.98    119.75 o 
  -9  10   1      657.51      761.90    114.12 o 
  -8  10   1      398.19      451.23     84.59 o 
  -7  10   1     1416.79     1542.61    204.59 o 
  -6  10   1     2736.93     2355.99    175.84 o 
  -5  10   1     4299.74     3896.24    147.38 o 
  -4  10   1     1426.50     1360.32     92.18 o 
  -3  10   1      287.59      229.79     93.22 o 
  -2  10   1    10598.19     9114.44    252.09 o 
   0  10   1     1944.13     1888.35     60.57 o 
   2  10   1    11519.31     9437.33    217.50 o 
   3  10   1      274.52      382.21     32.19 o 
   4  10   1     1415.00     1354.93     74.60 o 
   5  10   1     4325.91     3990.52     93.45 o 
   6  10   1     2644.00     2251.23     81.51 o 
   7  10   1     1369.94     1550.42     79.56 o 
   8  10   1      458.18      480.97     61.19 o 
   9  10   1      646.30      668.38     74.42 o 
  10  10   1      860.72     1036.58     91.90 o 
  11  10   1      200.50      202.68     89.95 o 
  12  10   1      400.20      376.08    106.84 o 
  13  10   1        4.18       82.76    120.87 o 
 -12  11   1      324.04      181.49     91.52 o 
 -11  11   1      236.39      442.07    104.44 o 
 -10  11   1       85.83       93.32     73.03 o 
  -9  11   1      252.78      364.21     87.18 o 
  -8  11   1      376.28      667.54    145.65 o 
  -7  11   1      162.16      175.97     60.34 o 
  -6  11   1      336.08      535.13     75.25 o 
  -5  11   1     3729.67     3278.66    127.41 o 
  -4  11   1      727.29      806.56     61.49 o 
  -3  11   1     2302.47     2351.28    115.94 o 
  -2  11   1     2066.84     2215.06     83.17 o 
  -1  11   1     5580.87     4829.25    142.19 o 
   0  11   1     2507.31     2261.51     70.48 o 
   1  11   1     5715.47     4794.70    112.12 o 
   2  11   1     2197.80     2553.83     75.81 o 
   3  11   1     1968.63     2081.21     63.02 o 
   4  11   1      817.86      824.71     57.04 o 
   5  11   1     3572.21     3093.01     77.86 o 
   6  11   1      318.69      531.46     57.09 o 
   7  11   1      185.06      195.39     46.06 o 
   8  11   1      422.04      590.23     67.95 o 
   9  11   1      296.75      387.03     63.84 o 
  10  11   1       95.59      108.55     71.53 o 
  11  11   1      228.43      366.94    104.25 o 
  12  11   1      372.87      276.00    101.48 o 
 -12  12   1      103.38      143.74     91.75 o 
 -11  12   1      594.01      596.20    118.44 o 
 -10  12   1      773.15      594.63    109.96 o 
  -9  12   1       16.50      133.35     69.11 o 
  -8  12   1       56.07      187.73     67.04 o 
  -7  12   1      742.89      902.15    139.38 o 
  -6  12   1      375.23      572.91     83.51 o 
  -5  12   1     2938.51     2906.77    154.51 o 
  -4  12   1     1698.38     1612.16     76.57 o 
  -3  12   1     1413.83     1231.95     65.25 o 
  -2  12   1     6453.36     5868.71    167.13 o 
   0  12   1      504.13      869.59     70.00 o 
   2  12   1     5964.91     5261.01    136.89 o 
   3  12   1     1365.17     1252.09     45.17 o 
   4  12   1     1805.84     1751.99     61.58 o 
   5  12   1     2957.40     2771.42     81.68 o 
   6  12   1      439.22      662.59     63.61 o 
   7  12   1      820.70      926.19     73.51 o 
   8  12   1       63.68      160.43     48.67 o 
   9  12   1       33.03      133.70     53.10 o 
  10  12   1      687.98      747.26    124.86 o 
  11  12   1      559.06      517.77    115.31 o 
  12  12   1      124.78      116.08     87.80 o 
 -12  13   1      650.67      510.58    122.10 o 
 -11  13   1      166.80      135.28     87.64 o 
 -10  13   1      444.65      498.89    104.63 o 
  -9  13   1      532.72      582.92    102.27 o 
  -8  13   1     1075.23     1097.56    112.45 o 
  -7  13   1      160.14      266.77     69.49 o 
  -6  13   1       91.68      187.53    140.91 o 
  -5  13   1      946.13      963.57     63.92 o 
  -4  13   1     6180.48     5044.84    158.11 o 
  -3  13   1     1724.11     1979.90     83.96 o 
  -2  13   1      215.21      494.13    110.57 o 
  -1  13   1      563.75     1011.57     96.77 o 
   0  13   1      180.64      418.63     76.14 o 
   1  13   1      611.72     1027.76     71.18 o 
   3  13   1     1783.35     1944.72     61.56 o 
   4  13   1     5787.43     4777.37    125.87 o 
   5  13   1      893.30     1014.91     64.55 o 
   6  13   1       90.77      223.46     57.06 o 
   7  13   1      147.31      267.66     51.85 o 
   8  13   1     1046.71     1144.05     90.04 o 
   9  13   1      563.94      484.02    109.95 o 
  10  13   1      417.54      671.20    114.34 o 
  11  13   1      178.19      167.12     87.54 o 
  12  13   1      605.51      558.41    123.90 o 
 -12  14   1        3.29       80.95     86.41 o 
 -11  14   1      284.18      336.81    105.94 o 
 -10  14   1      778.12      944.82    137.57 o 
  -9  14   1       71.14       95.94     69.27 o 
  -8  14   1       84.27      223.93     70.91 o 
  -7  14   1      920.67      870.04    123.64 o 
  -6  14   1     1434.19     1116.08     84.21 o 
  -5  14   1     1362.45     1306.85     68.52 o 
  -4  14   1      825.38     1126.90     81.42 o 
  -3  14   1      694.26     1002.87     97.47 o 
  -2  14   1     4713.79     4181.38    133.75 o 
  -1  14   1      725.15      819.46     46.58 o 
   1  14   1      688.50      812.63     47.98 o 
   2  14   1     4845.52     4218.21    112.39 o 
   3  14   1      568.52      857.75     55.94 o 
   4  14   1      774.86     1149.16     45.40 o 
   5  14   1     1311.73     1170.66     71.57 o 
   6  14   1     1496.54     1207.90     81.57 o 
   7  14   1      844.75     1039.74     95.09 o 
   8  14   1       90.42      151.73     51.24 o 
   9  14   1       64.77      199.09     77.23 o 
  10  14   1      709.60      684.38    121.93 o 
  11  14   1      256.46      275.43     97.81 o 
  12  14   1        7.86        8.65     75.51 o 
 -12  15   1       58.19      -53.49     75.98 o 
 -11  15   1      206.89      244.97     97.53 o 
 -10  15   1       76.30      102.55     75.15 o 
  -9  15   1      894.97      844.46    121.92 o 
  -8  15   1      393.97      547.39     97.86 o 
  -7  15   1      422.28      521.69     63.46 o 
  -6  15   1      505.72      676.15    111.54 o 
  -5  15   1     2353.99     1732.61     84.92 o 
  -4  15   1      254.58      620.03    129.99 o 
  -3  15   1      882.30     1085.72     87.86 o 
  -1  15   1     9399.15     8402.38    232.27 o 
   1  15   1     9241.01     7965.32    183.83 o 
   2  15   1      441.85      841.24     49.40 o 
   3  15   1      782.45      946.32     42.35 o 
   4  15   1      278.46      576.49     84.95 o 
   5  15   1     2418.48     1862.14     93.63 o 
   6  15   1      456.30      567.90     59.24 o 
   7  15   1      386.13      438.57     69.04 o 
   8  15   1      406.71      498.12     93.35 o 
   9  15   1      733.56      607.23    106.65 o 
  10  15   1       62.61       80.24     73.27 o 
  11  15   1      193.21      304.79    121.46 o 
  12  15   1       66.34       89.96     95.31 o 
 -11  16   1      240.59      402.68    112.55 o 
 -10  16   1      414.88      375.99     99.31 o 
  -9  16   1      141.52      161.18     84.01 o 
  -8  16   1      204.69      308.18     70.96 o 
  -7  16   1     1421.70     1294.82     79.85 o 
  -6  16   1      754.36      770.83     69.97 o 
  -5  16   1     1894.70     1682.06     81.46 o 
  -4  16   1      768.72      892.41     67.26 o 
  -3  16   1     1056.20      912.61     56.11 o 
  -2  16   1     3808.73     3523.83    119.02 o 
  -1  16   1     1025.78     1408.14     83.04 o 
   1  16   1     1130.48     1528.13    103.75 o 
   2  16   1     3770.88     3457.94    100.17 o 
   3  16   1     1022.40      876.14     42.92 o 
   4  16   1      723.34      704.28     41.46 o 
   5  16   1     1901.80     1512.55     85.76 o 
   6  16   1      657.48      588.06     61.90 o 
   7  16   1     1580.24     1359.00     93.26 o 
   8  16   1      231.84      253.57     81.82 o 
   9  16   1      140.76      104.19     70.18 o 
  10  16   1      364.22      248.98     94.09 o 
  11  16   1      250.62      359.01    108.27 o 
 -11  17   1       94.98       56.63     86.23 o 
 -10  17   1      319.94      454.94    108.86 o 
  -9  17   1      175.15      223.42     82.54 o 
  -8  17   1     1266.23     1303.73    133.95 o 
  -7  17   1      253.07      322.31     57.98 o 
  -6  17   1      462.74      646.77     67.55 o 
  -5  17   1      242.73      370.05     53.57 o 
  -4  17   1     3448.03     2703.27    112.76 o 
  -3  17   1      105.23      280.26     55.54 o 
  -2  17   1      929.31      906.21     56.49 o 
  -1  17   1     1147.29     1381.87    107.58 o 
   0  17   1     1885.97     1480.39     62.26 o 
   1  17   1     1144.79     1236.37     48.02 o 
   2  17   1      915.96      957.81     45.72 o 
   4  17   1     3399.18     2427.49     90.28 o 
   5  17   1      232.22      328.57     55.44 o 
   6  17   1      479.70      578.50     62.79 o 
   7  17   1      281.75      490.29     87.25 o 
   8  17   1     1259.24     1344.48    150.53 o 
   9  17   1      171.60      275.49     88.31 o 
  10  17   1      316.20      277.83     93.87 o 
  11  17   1       94.79      161.14     94.49 o 
 -11  18   1      306.97      179.03     98.86 o 
 -10  18   1      666.50      620.95    120.43 o 
  -9  18   1      248.82      225.66     87.08 o 
  -8  18   1      160.80      162.67    128.54 o 
  -7  18   1      707.96      636.95     88.48 o 
  -6  18   1       65.28      100.73     63.72 o 
  -5  18   1      102.19      169.95     44.28 o 
  -4  18   1      706.18      878.41     66.80 o 
  -3  18   1      441.68      594.61     57.31 o 
  -2  18   1     2133.49     1836.42     80.13 o 
  -1  18   1      402.97      639.73     54.93 o 
   0  18   1      940.58     1011.74     51.09 o 
   1  18   1      441.72      625.96     39.28 o 
   2  18   1     2147.64     1830.92     66.59 o 
   3  18   1      356.49      541.61     50.92 o 
   4  18   1      725.86      887.58     73.30 o 
   5  18   1      134.96      200.48     51.04 o 
   6  18   1      128.29      277.95     58.43 o 
   7  18   1      778.55      802.47    109.71 o 
   8  18   1      154.83       59.81     69.29 o 
   9  18   1      234.87      261.95     87.19 o 
  10  18   1      626.10      454.80    108.92 o 
  11  18   1      303.14      243.94     99.00 o 
 -11  19   1       20.38      116.90     87.30 o 
 -10  19   1      102.39      171.58     89.20 o 
  -9  19   1      655.34      524.35    109.67 o 
  -8  19   1       27.32      138.16     72.56 o 
  -7  19   1      134.15      251.86     69.29 o 
  -6  19   1      229.78      236.17     52.62 o 
  -5  19   1     1401.84     1217.35     71.52 o 
  -4  19   1      336.55      591.57     61.19 o 
  -3  19   1      422.67      555.93     57.87 o 
  -2  19   1     1652.07     1472.56     71.69 o 
  -1  19   1     2103.97     2106.50     86.15 o 
   0  19   1      310.40      469.96     50.75 o 
   1  19   1     2128.43     1915.35     65.96 o 
   2  19   1     1561.44     1486.38     60.56 o 
   3  19   1      538.56      634.90     47.02 o 
   4  19   1      338.86      447.62    152.23 o 
   5  19   1     1135.98     1052.27     84.51 o 
   6  19   1      269.78      247.45     56.85 o 
   7  19   1      145.41      237.53     75.75 o 
   8  19   1       21.39      124.53     75.76 o 
   9  19   1      690.18      627.78    117.21 o 
  10  19   1       97.20      157.75     84.90 o 
  11  19   1       29.89       27.80     83.28 o 
 -10  20   1      287.10      245.07     96.63 o 
  -9  20   1      365.76      363.71    100.64 o 
  -8  20   1      394.59      438.20     98.94 o 
  -7  20   1      727.84      763.18    115.15 o 
  -6  20   1      671.29      516.05     78.09 o 
  -5  20   1      406.44      449.15     58.87 o 
  -4  20   1     1695.92     1408.03     76.03 o 
  -3  20   1      194.14      229.20     44.63 o 
  -2  20   1      811.25      961.30     68.17 o 
  -1  20   1      822.37     1024.34     75.85 o 
   0  20   1      925.95      979.75     62.24 o 
   1  20   1      903.64      952.11     53.16 o 
   2  20   1      872.91      975.40     53.00 o 
   3  20   1      147.56      238.34     39.92 o 
   4  20   1     1597.09     1182.25     80.17 o 
   5  20   1      457.08      615.00     72.66 o 
   6  20   1      649.43      695.84    100.24 o 
   7  20   1      701.12      719.60    111.39 o 
   8  20   1      448.75      360.19     89.79 o 
   9  20   1      328.63      338.69     98.09 o 
  10  20   1      329.81      300.06    138.95 o 
 -10  21   1       98.54      145.27     90.44 o 
  -9  21   1       96.75      150.78     90.35 o 
  -8  21   1     1154.03      945.52    132.11 o 
  -7  21   1       41.74       70.34     71.36 o 
  -6  21   1      115.71      106.59     47.83 o 
  -5  21   1       48.67      128.61     45.73 o 
  -4  21   1     1276.21     1181.71     73.08 o 
  -3  21   1       63.22      221.99     46.51 o 
  -2  21   1      372.52      426.13     52.97 o 
  -1  21   1      523.43      629.70     61.10 o 
   0  21   1     2971.33     2674.02     95.66 o 
   1  21   1      537.09      638.77     51.05 o 
   2  21   1      358.79      535.63     46.74 o 
   3  21   1       81.27      243.08     42.65 o 
   4  21   1     1310.23     1192.99     82.06 o 
   5  21   1       51.31       71.13     46.35 o 
   6  21   1       96.27      145.94     52.74 o 
   7  21   1       50.41      124.12     73.08 o 
   8  21   1     1110.60     1225.27    145.10 o 
   9  21   1       98.90      101.35     77.19 o 
  10  21   1      100.58      139.21     88.69 o 
 -10  22   1      304.09      417.74    111.29 o 
  -9  22   1       22.12      -29.54     66.66 o 
  -8  22   1       58.05      149.83     86.82 o 
  -7  22   1      611.43      853.39    126.45 o 
  -6  22   1       47.48      115.74     71.60 o 
  -5  22   1      301.04      240.43     54.60 o 
  -4  22   1     1110.85     1201.17     82.22 o 
  -3  22   1     1786.37     1559.29     80.69 o 
  -2  22   1     1232.62     1124.54     76.50 o 
  -1  22   1      761.45      995.92     74.91 o 
   0  22   1      136.94      298.42     48.61 o 
   1  22   1      736.47      901.34     56.12 o 
   2  22   1     1237.23     1126.58     57.85 o 
   3  22   1     1697.62     1327.22     87.73 o 
   4  22   1     1123.51     1043.22     87.54 o 
   5  22   1      342.55      373.12     65.73 o 
   6  22   1       90.00      186.17     73.00 o 
   7  22   1      664.62      610.95    107.31 o 
   8  22   1       51.64       89.91     75.41 o 
   9  22   1       19.32       17.22     85.99 o 
  10  22   1      308.16      290.09    109.00 o 
  -9  23   1      243.00      247.67    103.81 o 
  -8  23   1       55.87       80.35     82.08 o 
  -7  23   1      123.55      172.81     81.25 o 
  -6  23   1      140.05      160.16     78.10 o 
  -5  23   1      757.38      781.60     77.38 o 
  -4  23   1       39.55       88.56     42.31 o 
  -3  23   1      776.49      930.26     77.75 o 
  -2  23   1     1114.71     1096.51     71.09 o 
  -1  23   1     1187.82     1149.54     68.78 o 
   0  23   1     1165.84     1217.29     79.39 o 
   1  23   1     1175.71     1100.99     58.05 o 
   2  23   1     1088.60     1027.68     68.45 o 
   3  23   1      836.13      865.50     89.65 o 
   4  23   1       45.97      145.71     52.67 o 
   5  23   1      749.52      741.71     84.37 o 
   6  23   1      171.90      242.94     82.17 o 
   7  23   1      124.66      141.94     78.66 o 
   8  23   1       63.29       56.76     74.83 o 
   9  23   1      285.00      283.80     99.25 o 
  -9  24   1        4.01       76.95     89.75 o 
  -8  24   1      247.19      358.97    105.68 o 
  -7  24   1      221.08      204.34     89.56 o 
  -6  24   1     1158.73     1228.87    146.25 o 
  -5  24   1      759.57      732.43     83.44 o 
  -4  24   1      151.58      164.56     47.99 o 
  -3  24   1      128.27      205.01     50.50 o 
  -2  24   1      423.77      405.07     62.57 o 
  -1  24   1      140.51      221.97     54.84 o 
   0  24   1       23.47      236.10     52.41 o 
   1  24   1      162.42      192.74     41.08 o 
   2  24   1      450.58      313.20     51.50 o 
   3  24   1      111.21      195.19     57.29 o 
   4  24   1      177.68      184.91     58.42 o 
   5  24   1      800.72      776.77    100.33 o 
   6  24   1     1254.72     1094.61    138.48 o 
   7  24   1      209.85      237.43     85.94 o 
   8  24   1      252.91      188.78     89.39 o 
   9  24   1        4.55       71.52     81.95 o 
  -8  25   1      415.04      237.23     96.99 o 
  -7  25   1       22.47       68.94     78.06 o 
  -6  25   1       35.61      101.99     76.95 o 
  -5  25   1      573.36      538.85    116.21 o 
  -4  25   1      477.98      500.81     66.09 o 
  -3  25   1       44.60      115.66     46.24 o 
  -2  25   1       87.89      155.96     53.23 o 
  -1  25   1        0.65      119.37     52.69 o 
   0  25   1     1237.41     1189.41     92.22 o 
   1  25   1        1.57       69.04     44.11 o 
   2  25   1       99.67      197.49     57.44 o 
   3  25   1       43.84       90.23     52.22 o 
   4  25   1      453.32      411.15     72.73 o 
   5  25   1      671.87      464.16     75.86 o 
   6  25   1       25.81      126.22     77.00 o 
   7  25   1       24.45       23.86     68.17 o 
   8  25   1      417.79      240.40    110.09 o 
  -8  26   1       72.20       90.67     99.98 o 
  -7  26   1      192.71      152.29     90.88 o 
  -6  26   1      146.54      104.71     93.71 o 
  -5  26   1        9.23       37.25     75.67 o 
  -4  26   1        8.39       53.68     47.95 o 
  -3  26   1      581.62      532.95     68.91 o 
  -2  26   1      240.75      373.24     68.01 o 
  -1  26   1      314.32      399.75     65.17 o 
   0  26   1      150.82      196.33     54.41 o 
   1  26   1      312.40      339.21     70.34 o 
   2  26   1      238.26      342.52     69.07 o 
   3  26   1      641.79      590.08     84.25 o 
   4  26   1        3.42       31.55     54.12 o 
   5  26   1        1.60       89.86     57.27 o 
   6  26   1      129.90      108.79     80.04 o 
   7  26   1      191.72       67.10     80.44 o 
   8  26   1       73.25      134.30     91.47 o 
  -7  27   1      258.79      357.27    109.09 o 
  -6  27   1      220.20      241.29     99.45 o 
  -5  27   1      241.30      364.02    155.69 o 
  -4  27   1       58.13       80.91     52.31 o 
  -3  27   1      349.78      432.22     74.23 o 
  -2  27   1       83.92       70.87     54.01 o 
  -1  27   1      464.36      502.73     76.88 o 
   0  27   1      645.81      845.40     91.31 o 
   1  27   1      426.86      521.19     78.85 o 
   2  27   1       74.17      107.82     58.87 o 
   3  27   1      262.58      220.39     67.26 o 
   4  27   1       82.75      104.71     59.87 o 
   5  27   1      306.67      340.10     77.70 o 
   6  27   1      209.18      184.22     91.21 o 
   7  27   1      259.74      227.75    113.61 o 
  -6  28   1      661.97      603.48    208.76 o 
  -5  28   1      142.15      114.67     87.24 o 
  -4  28   1       87.24      195.02     91.22 o 
  -3  28   1       58.60      112.28     63.01 o 
  -2  28   1      661.95      677.28     88.03 o 
  -1  28   1       79.48      150.07     57.52 o 
   0  28   1        1.01       54.36     61.47 o 
   1  28   1      100.23      208.80     84.08 o 
   2  28   1      580.70      531.64     83.51 o 
   3  28   1       75.06       67.46     56.99 o 
   4  28   1       99.67      128.54     63.50 o 
   5  28   1      119.00       69.06     64.60 o 
   6  28   1      714.63      554.38    118.10 o 
  -6  29   1       69.08      191.09     98.38 o 
  -5  29   1      224.64      261.46    100.05 o 
  -4  29   1      162.85      114.24    122.32 o 
  -3  29   1      264.16      232.47     70.54 o 
  -2  29   1       79.43       90.93     60.96 o 
  -1  29   1       56.28       74.16     62.55 o 
   0  29   1     1090.52     1002.29    169.47 o 
   1  29   1       54.60       27.49     56.13 o 
   2  29   1       93.39      156.95     63.26 o 
   3  29   1      272.82      363.05     77.97 o 
   4  29   1      184.83      154.81     64.20 o 
   5  29   1      227.87      190.38     71.50 o 
   6  29   1       80.77       71.73     85.41 o 
  -5  30   1        6.78       -0.13    106.74 o 
  -4  30   1        8.27        3.27    108.43 o 
  -3  30   1      500.31      709.24    173.98 o 
  -2  30   1        7.90       -5.37     55.19 o 
  -1  30   1      555.30      555.72     93.37 o 
   0  30   1       30.02      105.06     79.98 o 
   1  30   1      526.89      623.35    107.62 o 
   2  30   1        4.05       39.88     60.91 o 
   3  30   1      529.35      587.92     90.26 o 
   4  30   1        4.34       87.29     64.09 o 
   5  30   1       17.66       87.29     86.97 o 
  -3  31   1      173.06      183.99    127.57 o 
  -2  31   1        7.96       -8.86     59.81 o 
  -1  31   1       66.41       50.30     72.02 o 
   0  31   1      238.01      236.38     89.15 o 
   1  31   1       83.37       71.06     72.79 o 
   2  31   1        6.22       -1.72     63.44 o 
   3  31   1      155.39      169.20     69.93 o 
  -1  32   1       32.44       20.35     72.90 o 
   0  32   1        0.14       70.33     73.36 o 
   1  32   1       25.24      -15.73     74.94 o 
   0   0   2     5326.56     5212.58    297.63 o 
   1   0   2     6702.59     6046.41    343.97 o 
   2   0   2     4092.23     3879.85    117.16 o 
   3   0   2      132.09      200.80     28.56 o 
   4   0   2     1736.44     1607.12     55.19 o 
   5   0   2     1362.30     1518.33     63.06 o 
   6   0   2      375.18      474.50     63.92 o 
   7   0   2     1077.01     1207.82     66.37 o 
   8   0   2     1599.47     1486.90    103.86 o 
   9   0   2      190.77      273.00     64.00 o 
  10   0   2      147.12      160.77     68.96 o 
  11   0   2        6.31      176.29     96.79 o 
  12   0   2      869.26      887.51    147.96 o 
  13   0   2      349.55      421.84    151.27 o 
 -13   1   2      108.17      118.25    102.72 o 
 -12   1   2       36.17      130.66     97.04 o 
 -11   1   2      448.45      453.16    111.07 o 
 -10   1   2      120.86      187.32     85.92 o 
  -9   1   2      178.10      384.89     69.77 o 
  -8   1   2      787.80      764.58     83.56 o 
  -7   1   2      490.69      790.18     56.95 o 
  -6   1   2     4147.07     3311.83    194.19 o 
  -5   1   2     1401.30     1614.87     68.52 o 
  -4   1   2      266.52      373.31     29.04 o 
  -3   1   2     2696.88     2588.63     76.01 o 
  -2   1   2      984.28     1044.10     61.05 o 
  -1   1   2      172.50      227.75     70.48 o 
   0   1   2      786.78      643.87     67.52 o 
   1   1   2       85.83       61.07     28.22 o 
   2   1   2      952.65     1037.52     62.92 o 
   3   1   2     2766.83     2613.23     79.96 o 
   4   1   2      202.69      299.83     30.09 o 
   5   1   2     1392.21     1701.49     94.14 o 
   6   1   2     4489.29     3546.51    124.85 o 
   7   1   2      412.97      774.38     56.69 o 
   8   1   2      785.50      862.30     73.92 o 
   9   1   2      166.14      201.45     67.99 o 
  10   1   2       98.68      173.79     64.79 o 
  11   1   2      509.94      631.49    125.74 o 
  12   1   2       56.43       44.38    104.04 o 
  13   1   2      128.41      137.38    104.63 o 
 -13   2   2      360.32      364.19    125.69 o 
 -12   2   2      113.40      183.16    100.55 o 
 -11   2   2      138.01       73.44     84.85 o 
 -10   2   2      460.53      494.10    117.77 o 
  -9   2   2     1778.71     1716.88    193.10 o 
  -8   2   2      419.95      500.24     82.84 o 
  -7   2   2     2096.46     2137.02    109.77 o 
  -6   2   2       37.51       98.02     27.68 o 
  -5   2   2     1334.05     1711.43    149.85 o 
  -4   2   2      540.32      627.63     39.01 o 
  -3   2   2     1648.85     1709.96    121.97 o 
  -2   2   2     2973.76     2972.68    112.11 o 
  -1   2   2      383.84      782.33     91.83 o 
   0   2   2        8.70      183.14    221.97 o 
   1   2   2      585.33      686.40     50.72 o 
   2   2   2     3212.42     2987.67    108.53 o 
   3   2   2     1929.69     2358.81    170.49 o 
   4   2   2      517.30      645.69     74.47 o 
   5   2   2     1249.61     1757.62     95.41 o 
   6   2   2       20.87       74.06     38.14 o 
   7   2   2     2060.57     2175.80    125.63 o 
   8   2   2      476.06      658.33     67.41 o 
   9   2   2     1899.15     1829.95    113.69 o 
  10   2   2      474.72      443.97     84.91 o 
  11   2   2      148.88       49.69     72.66 o 
  12   2   2      103.08      153.43    105.97 o 
  13   2   2      361.55      363.33    124.17 o 
 -13   3   2      275.75      312.70    120.33 o 
 -12   3   2       25.49       70.60     91.14 o 
 -11   3   2      202.83      351.27    106.51 o 
 -10   3   2      697.35      635.18    137.64 o 
  -9   3   2      388.72      443.87     97.23 o 
  -8   3   2     1063.75      947.02     93.19 o 
  -7   3   2      219.07      330.25     76.80 o 
  -6   3   2      800.59      859.30     50.88 o 
  -5   3   2      692.71     1014.99     72.55 o 
  -4   3   2      206.17      279.94     24.55 o 
  -3   3   2     6335.28     5559.15    156.58 o 
  -2   3   2     1882.11     1552.91     70.30 o 
  -1   3   2      109.66      615.82    283.67 o 
   0   3   2       53.47      293.59     66.38 o 
   1   3   2       69.72      405.01    183.87 o 
   2   3   2     2210.08     1773.20     66.88 o 
   3   3   2     6404.37     5668.25    161.25 o 
   4   3   2      243.95      303.29     52.24 o 
   5   3   2      746.34     1183.41     86.56 o 
   6   3   2      771.94      846.67     48.63 o 
   7   3   2      154.04      514.28     95.61 o 
   8   3   2     1059.88     1018.61    116.99 o 
   9   3   2      468.44      450.23     76.83 o 
  10   3   2      778.36      610.31    127.50 o 
  11   3   2      163.47      193.69     75.66 o 
  12   3   2       12.04      -41.10     82.95 o 
  13   3   2      242.94      314.18    116.42 o 
 -13   4   2       31.53       -8.31     98.82 o 
 -12   4   2      535.41      404.18    120.98 o 
 -11   4   2      291.84      346.26    105.32 o 
 -10   4   2       19.97      228.75     86.24 o 
  -9   4   2       68.98      289.35    152.50 o 
  -8   4   2     2058.39     1946.72    143.85 o 
  -7   4   2      119.44      330.74     52.80 o 
  -6   4   2      620.83      764.31     65.56 o 
  -5   4   2     1064.52     1287.05     56.41 o 
  -4   4   2      639.88      931.06     43.87 o 
  -3   4   2      100.19       93.59     17.65 o 
  -2   4   2     2664.03     2435.25    127.89 o 
  -1   4   2     2524.08     2689.83    167.11 o 
   0   4   2    12432.48    11108.73    344.31 o 
   1   4   2     2380.58     2342.18    134.68 o 
   2   4   2     2649.08     2375.47     83.83 o 
   3   4   2      148.81      154.87     28.80 o 
   5   4   2     1173.93     1342.14     97.06 o 
   6   4   2      600.26      818.65     65.25 o 
   7   4   2      100.96      346.05     49.30 o 
   8   4   2     2094.33     1913.38     92.98 o 
   9   4   2       70.31      190.48     51.68 o 
  10   4   2       12.17      108.57     62.90 o 
  11   4   2      306.41      212.21     75.37 o 
  12   4   2      514.20      570.91    126.28 o 
  13   4   2       31.49       37.66     94.63 o 
 -13   5   2      103.67       87.14    123.74 o 
 -12   5   2      217.72      196.19     98.59 o 
 -11   5   2      346.46      358.02    104.63 o 
 -10   5   2      112.92      193.06     87.32 o 
  -9   5   2      617.04      696.85    162.87 o 
  -8   5   2     1180.42     1232.08    124.19 o 
  -7   5   2     1073.55     1014.77     72.87 o 
  -6   5   2     1931.19     1708.47     91.52 o 
  -5   5   2      350.96      520.43     52.29 o 
  -4   5   2     2775.52     2789.36    193.75 o 
  -3   5   2     1803.05     1716.88    172.75 o 
  -2   5   2      293.56      609.81    178.77 o 
  -1   5   2     5950.28     5112.71    219.18 o 
   0   5   2       97.26      243.74     38.34 o 
   1   5   2     6015.62     5084.17    131.31 o 
   2   5   2      386.64      509.06     59.44 o 
   3   5   2     1714.46     1631.68     66.42 o 
   4   5   2     2686.52     2544.90     82.53 o 
   5   5   2      252.30      485.00     95.83 o 
   6   5   2     1984.86     1921.22     71.54 o 
   7   5   2      935.66      944.31     83.19 o 
   8   5   2     1239.54     1100.24    126.02 o 
   9   5   2      668.10      681.34     75.73 o 
  10   5   2      155.85      151.47     62.56 o 
  11   5   2      318.20      322.42     84.70 o 
  12   5   2      231.32      110.72     69.50 o 
  13   5   2       90.70      109.49    101.66 o 
 -13   6   2       66.36      101.85    102.54 o 
 -12   6   2      304.29      156.92    103.54 o 
 -11   6   2       21.46       96.90     84.91 o 
 -10   6   2       25.87       29.69     71.26 o 
  -9   6   2     3073.69     2659.72    245.61 o 
  -8   6   2      626.74      752.19    108.60 o 
  -7   6   2      831.78     1226.64    131.18 o 
  -6   6   2      438.75      884.04    109.51 o 
  -5   6   2     2852.08     3033.83    129.09 o 
  -4   6   2     2079.33     1742.93    112.85 o 
  -3   6   2     1892.53     1882.22    257.00 o 
  -2   6   2     2939.06     3252.30    160.06 o 
  -1   6   2      254.50      207.96     43.66 o 
   0   6   2      166.02      331.09     44.27 o 
   1   6   2      200.12      175.47     29.79 o 
   2   6   2     3181.07     3295.87     97.77 o 
   3   6   2     2046.49     1971.87     74.46 o 
   4   6   2     2042.49     1745.65     71.24 o 
   5   6   2     2807.19     2882.13    112.53 o 
   6   6   2      490.31      779.70     49.86 o 
   7   6   2      783.50      996.28     69.28 o 
   8   6   2      614.62      786.69     73.84 o 
   9   6   2     3057.18     2512.35    115.93 o 
  10   6   2       45.77       23.36     61.88 o 
  11   6   2       37.95       70.53     66.38 o 
  12   6   2      273.28      281.64     88.23 o 
  13   6   2      100.86       75.26    138.65 o 
 -12   7   2      250.33       96.94     97.72 o 
 -11   7   2      294.23      194.59     94.48 o 
 -10   7   2     1001.38      941.13    195.82 o 
  -9   7   2      517.70      626.45    111.54 o 
  -8   7   2      769.78      720.20    149.87 o 
  -7   7   2      262.89      544.58     99.46 o 
  -6   7   2     1037.13      993.60     97.38 o 
  -5   7   2     3254.70     3224.69    134.65 o 
  -4   7   2     5340.47     5150.73    238.07 o 
  -3   7   2     2916.45     3043.60    196.95 o 
  -2   7   2    10487.43     9148.36    375.62 o 
  -1   7   2     7504.90     7329.35    242.26 o 
   0   7   2      601.22      915.02     59.96 o 
   1   7   2     7506.29     7307.72    201.06 o 
   2   7   2    10149.71     9091.76    200.81 o 
   3   7   2     3149.74     2971.00    102.81 o 
   4   7   2     5535.50     4994.60    154.12 o 
   5   7   2     3558.78     3349.36    104.28 o 
   6   7   2     1037.29      978.87     54.47 o 
   7   7   2      229.73      484.20     57.36 o 
   8   7   2      666.82      654.19     91.79 o 
   9   7   2      540.29      641.29     73.63 o 
  10   7   2      932.08      867.40     87.02 o 
  11   7   2      326.00      267.32     78.35 o 
  12   7   2      289.99      221.12     81.54 o 
 -12   8   2      126.74      223.87    101.98 o 
 -11   8   2      751.94      786.93    136.82 o 
 -10   8   2       91.91      157.06     82.99 o 
  -9   8   2      226.13      333.80    114.52 o 
  -8   8   2     2491.90     2291.05    157.79 o 
  -7   8   2      206.76      185.15     68.08 o 
  -6   8   2     1565.46     1542.88    182.68 o 
  -5   8   2     1152.84     1103.74     94.55 o 
  -4   8   2     3916.05     3777.50    252.08 o 
  -3   8   2     3545.86     3797.42    182.97 o 
  -2   8   2     1451.32     1687.98     97.89 o 
  -1   8   2     2165.84     1899.98     74.21 o 
   0   8   2     5266.93     4531.40    137.62 o 
   1   8   2     2041.50     1811.49     67.21 o 
   2   8   2     1355.80     1420.28     51.14 o 
   3   8   2     3543.78     3492.49    116.67 o 
   4   8   2     3836.78     3623.24    125.43 o 
   5   8   2     1289.69     1233.33     57.66 o 
   6   8   2     1676.70     1560.17     66.87 o 
   7   8   2      256.64      263.35     50.46 o 
   8   8   2     2537.84     2291.95    109.38 o 
   9   8   2      203.00      246.97     58.39 o 
  10   8   2       71.28       53.25     52.89 o 
  11   8   2      815.90      772.03    112.56 o 
  12   8   2      119.32      133.31     80.26 o 
 -12   9   2        9.28       42.28     94.94 o 
 -11   9   2      209.18      271.46    110.73 o 
 -10   9   2       53.88      123.09     82.11 o 
  -9   9   2        0.00       34.26     67.82 o 
  -8   9   2     1402.79     1338.42    130.23 o 
  -7   9   2     1156.41     1126.32    115.54 o 
  -6   9   2      634.03      948.22    110.08 o 
  -5   9   2     5848.55     5201.83    248.47 o 
  -3   9   2      873.19      953.34    123.64 o 
  -2   9   2     3143.74     3249.75    166.05 o 
  -1   9   2     3279.83     3197.23    108.44 o 
   0   9   2     5433.10     5563.11    163.35 o 
   1   9   2     3183.14     2994.44    120.50 o 
   2   9   2     3155.10     3262.31     92.24 o 
   3   9   2      929.49      950.17     55.51 o 
   5   9   2     5901.04     4830.85    141.18 o 
   6   9   2      511.07      753.42     51.76 o 
   7   9   2     1233.65     1201.56     81.98 o 
   8   9   2     1425.89     1369.75     90.45 o 
   9   9   2        2.05      105.45     48.79 o 
  10   9   2       48.29      151.40     58.96 o 
  11   9   2      178.26      273.58     81.86 o 
  12   9   2       15.08       -8.90     69.69 o 
 -12  10   2       53.62       28.69     91.20 o 
 -11  10   2      247.63      201.50     98.56 o 
 -10  10   2      136.03      154.47     83.85 o 
  -9  10   2      468.19      601.65    111.05 o 
  -8  10   2      119.88      155.07     75.48 o 
  -7  10   2      735.95      678.42    124.28 o 
  -6  10   2      737.20     1060.43    116.32 o 
  -5  10   2     4203.35     3791.91    197.26 o 
  -4  10   2     1439.44     1416.80    101.13 o 
  -3  10   2     2222.58     2318.93    215.57 o 
  -2  10   2      170.60      205.99     37.10 o 
  -1  10   2     2466.45     2666.41    224.50 o 
   0  10   2      215.55      477.04    123.97 o 
   1  10   2     2407.79     2826.95    120.79 o 
   2  10   2      149.53      174.39     31.63 o 
   3  10   2     2133.34     2184.77    120.64 o 
   4  10   2     1513.76     1313.38     65.40 o 
   5  10   2     4219.23     3692.75    127.02 o 
   6  10   2      837.24      881.54     54.63 o 
   7  10   2      720.38      766.62     62.50 o 
   8  10   2      152.61      283.60     57.37 o 
   9  10   2      358.45      357.23     65.66 o 
  10  10   2      138.43      152.97     60.11 o 
  11  10   2      216.75      186.98     67.00 o 
  12  10   2       57.06       24.22    118.38 o 
 -12  11   2      195.59      178.24    102.83 o 
 -11  11   2       31.96       60.91     99.57 o 
 -10  11   2      156.51      223.52     92.23 o 
  -9  11   2       90.66      169.65     76.36 o 
  -8  11   2      167.25      233.09     79.78 o 
  -7  11   2      471.14      711.95    104.97 o 
  -6  11   2     1135.09     1303.14    117.76 o 
  -5  11   2      118.24      279.42     67.30 o 
  -4  11   2      759.86      808.53     94.30 o 
  -3  11   2     1053.54     1440.50    102.95 o 
  -2  11   2     9474.12     8541.41    242.19 o 
  -1  11   2     1848.56     1682.85     70.88 o 
   0  11   2      293.91      427.86     79.61 o 
   1  11   2     1744.82     1538.54     57.89 o 
   2  11   2     9118.97     8116.24    305.59 o 
   3  11   2     1165.45     1387.11    121.08 o 
   4  11   2      755.73      667.56     57.50 o 
   5  11   2       96.48      189.99     40.31 o 
   6  11   2     1224.50     1168.01     64.81 o 
   7  11   2      443.79      596.90     86.37 o 
   8  11   2      143.49      254.32     56.06 o 
   9  11   2       90.20      148.17     56.95 o 
  10  11   2       94.00       65.23     58.19 o 
  11  11   2       39.54       99.82     65.20 o 
  12  11   2      205.57       43.25    130.38 o 
 -12  12   2      256.40      168.23     98.93 o 
 -11  12   2        2.83       29.29     75.77 o 
 -10  12   2      166.12      162.94     81.32 o 
  -9  12   2        2.68       33.00     87.43 o 
  -8  12   2      720.20      681.14    110.21 o 
  -7  12   2      331.40      527.30     95.12 o 
  -6  12   2      143.38      315.32     76.43 o 
  -5  12   2     1279.99     1335.21    114.48 o 
  -4  12   2     5546.54     4484.22    195.99 o 
  -3  12   2      151.98      461.25     81.29 o 
  -2  12   2      338.06      482.58    103.81 o 
  -1  12   2     3281.00     3270.13    128.75 o 
   0  12   2     1177.33     1545.15     97.98 o 
   1  12   2     3187.88     3246.16    153.03 o 
   2  12   2      366.85      464.83     85.52 o 
   4  12   2     5484.58     4460.31    169.67 o 
   5  12   2     1197.70     1050.19     67.48 o 
   6  12   2      115.60      168.40     39.22 o 
   7  12   2      277.92      485.45     54.64 o 
   8  12   2      791.55      670.76     77.25 o 
   9  12   2        3.48       17.93     49.61 o 
  10  12   2      188.78      190.42     66.42 o 
  11  12   2        5.01      -12.51     64.54 o 
  12  12   2      236.50      179.62    146.73 o 
 -12  13   2        7.58       80.75     93.45 o 
 -11  13   2      909.22      692.34    129.93 o 
 -10  13   2       99.53       58.89     72.28 o 
  -9  13   2       57.08       63.24     77.72 o 
  -8  13   2      367.99      422.92     95.56 o 
  -7  13   2      908.68     1156.24    130.71 o 
  -6  13   2      541.07      709.56    247.85 o 
  -5  13   2     2356.29     2265.32    118.01 o 
  -4  13   2      153.96      303.34     82.38 o 
  -3  13   2     2422.13     1907.82     97.82 o 
  -2  13   2      415.63      770.05     59.19 o 
  -1  13   2     1450.56     1757.82     75.51 o 
   0  13   2     3871.03     3308.77    126.04 o 
   1  13   2     1453.30     1599.22    110.28 o 
   3  13   2     2497.80     2014.74     97.40 o 
   4  13   2      118.04      286.95     48.44 o 
   5  13   2     2342.12     2386.43    135.50 o 
   6  13   2      530.06      646.68    107.03 o 
   7  13   2      815.70      996.76     70.53 o 
   8  13   2      374.15      408.07     69.86 o 
   9  13   2       52.31      105.29     54.94 o 
  10  13   2      120.75       58.02     60.09 o 
  11  13   2      975.12      790.23    136.11 o 
  12  13   2        6.09      -12.74    113.35 o 
 -11  14   2      214.76      307.11    101.60 o 
 -10  14   2      111.20       75.39     80.74 o 
  -9  14   2      261.89      254.70     90.91 o 
  -8  14   2      639.22      757.71    115.95 o 
  -7  14   2      249.67      278.02     80.37 o 
  -6  14   2     1302.49     1403.86    113.82 o 
  -5  14   2     1784.26     1583.62     99.89 o 
  -4  14   2     1220.33     1314.00     78.47 o 
  -3  14   2     1852.33     1800.63     83.23 o 
  -2  14   2      821.46     1047.07     62.86 o 
  -1  14   2     1844.15     1554.84     71.41 o 
   0  14   2      284.22      367.57     70.80 o 
   1  14   2     2057.44     1658.06     61.72 o 
   2  14   2      900.75     1015.58     54.45 o 
   3  14   2     1975.69     1791.32     92.81 o 
   4  14   2     1269.20     1169.79     74.71 o 
   5  14   2     1713.05     1372.30     82.68 o 
   6  14   2     1237.47     1166.34     72.31 o 
   7  14   2      228.05      290.52     49.97 o 
   8  14   2      619.07      835.51     85.08 o 
   9  14   2      339.33      228.52     63.75 o 
  10  14   2       98.34      150.31     70.62 o 
  11  14   2      244.08      253.47     99.33 o 
 -11  15   2        6.95      -11.70     78.61 o 
 -10  15   2      602.46      605.58    119.47 o 
  -9  15   2       84.14      123.62     77.04 o 
  -8  15   2       80.22      175.29     77.73 o 
  -7  15   2      473.62      555.79     99.15 o 
  -6  15   2      844.10      813.56     87.99 o 
  -5  15   2      573.96      523.10     62.62 o 
  -4  15   2      713.02      943.27     71.01 o 
  -3  15   2      632.23      775.90     63.03 o 
  -2  15   2     5284.30     4828.56    156.81 o 
  -1  15   2      714.24      962.26     79.17 o 
   1  15   2      760.63      983.99     51.15 o 
   2  15   2     5425.71     4569.81    148.86 o 
   3  15   2      702.96      846.46     67.52 o 
   4  15   2      690.74      903.77     81.32 o 
   5  15   2      537.87      574.16     67.36 o 
   6  15   2      736.42      873.14     81.69 o 
   7  15   2      462.18      577.60     69.09 o 
   8  15   2      101.57      139.84     54.23 o 
   9  15   2      105.60      207.93     62.66 o 
  10  15   2      680.19      616.87    118.42 o 
  11  15   2        7.98       33.36     85.65 o 
 -11  16   2       21.33      116.68     99.78 o 
 -10  16   2       61.77       17.87     73.17 o 
  -9  16   2      369.52      293.24     96.60 o 
  -8  16   2      581.86      508.96     85.33 o 
  -7  16   2       58.22      130.39     56.46 o 
  -6  16   2      298.63      382.11     92.57 o 
  -5  16   2     1328.17     1353.10     84.31 o 
  -4  16   2     2532.08     1901.77     90.60 o 
  -3  16   2      138.62      236.28     60.02 o 
  -2  16   2      677.09     1045.05     66.40 o 
  -1  16   2     1581.60     1780.20     79.09 o 
   0  16   2      356.58      503.94     49.23 o 
   1  16   2     1586.34     1662.59     77.42 o 
   2  16   2      644.80      933.48     61.74 o 
   3  16   2      169.88      301.40     53.65 o 
   4  16   2     2523.37     1847.89     99.79 o 
   5  16   2     1350.60     1324.26    174.11 o 
   6  16   2      272.99      500.85     77.17 o 
   7  16   2       44.55      111.28     46.50 o 
   8  16   2      544.12      409.61     78.28 o 
   9  16   2      380.38      314.14     89.96 o 
  10  16   2       67.19       70.01     74.10 o 
  11  16   2       32.04       49.32     90.54 o 
 -11  17   2      304.58      317.05    103.19 o 
 -10  17   2       81.65        8.61     75.58 o 
  -9  17   2      140.84      135.73     66.60 o 
  -8  17   2      124.54       97.35     52.75 o 
  -7  17   2     2057.14     1617.86    104.70 o 
  -6  17   2       78.19      130.23     47.18 o 
  -5  17   2      789.82      988.63     77.46 o 
  -4  17   2      580.37      626.49     74.88 o 
  -3  17   2      526.20      559.36     60.40 o 
  -2  17   2      304.02      524.31     66.05 o 
  -1  17   2     2512.58     2214.27     92.58 o 
   0  17   2      177.24      282.19     49.33 o 
   1  17   2     2636.96     2309.53    155.29 o 
   2  17   2      302.30      497.40     65.88 o 
   3  17   2      583.98      614.35     70.84 o 
   4  17   2      579.98      679.92     74.43 o 
   5  17   2      785.69      872.20     78.32 o 
   6  17   2       79.41      185.67     53.84 o 
   7  17   2     1956.88     1593.76     88.46 o 
   8  17   2      105.92       90.37     67.57 o 
   9  17   2      122.90      126.36     80.12 o 
  10  17   2       85.24       76.53     81.54 o 
  11  17   2      324.18      259.51    104.05 o 
 -10  18   2       72.52       69.48     80.35 o 
  -9  18   2      312.54      217.00     83.98 o 
  -8  18   2      474.13      614.77     78.71 o 
  -7  18   2       93.80      103.60     51.76 o 
  -6  18   2     1397.65     1497.62    115.90 o 
  -5  18   2      465.87      544.86     66.38 o 
  -4  18   2     1527.14     1487.37     85.48 o 
  -3  18   2     1259.56     1131.90     79.81 o 
  -2  18   2      120.75      203.08     44.86 o 
  -1  18   2     2396.94     2157.70     92.43 o 
   0  18   2     1628.93     1230.89     77.37 o 
   1  18   2     2534.61     2211.70     93.32 o 
   2  18   2      139.89      219.87     52.66 o 
   3  18   2     1338.85      972.74     83.96 o 
   4  18   2     1588.03     1366.07    120.69 o 
   5  18   2      393.86      516.70     70.82 o 
   6  18   2     1338.51     1328.27     92.83 o 
   7  18   2       66.81       78.15     47.19 o 
   8  18   2      426.96      561.03    104.22 o 
   9  18   2      374.90      273.44     95.50 o 
  10  18   2       63.54       11.04     82.86 o 
 -10  19   2      689.59      633.26    134.97 o 
  -9  19   2      334.31      313.80    104.25 o 
  -8  19   2       68.74      179.83     62.39 o 
  -7  19   2       10.41       49.43     51.42 o 
  -6  19   2      367.41      386.34     64.64 o 
  -5  19   2      563.77      617.78     72.63 o 
  -4  19   2      447.41      598.66     68.24 o 
  -3  19   2      470.99      776.34     71.41 o 
  -2  19   2     3863.39     3128.80    121.55 o 
  -1  19   2      470.13      655.61     89.07 o 
   0  19   2        0.15       67.20     43.02 o 
   1  19   2      444.57      536.58     65.39 o 
   2  19   2     3839.40     3103.34    203.66 o 
   3  19   2      420.54      639.68     79.98 o 
   4  19   2      477.97      650.81     75.99 o 
   5  19   2      526.50      533.01     72.84 o 
   6  19   2      372.84      459.55     73.09 o 
   7  19   2       15.63      112.05     53.03 o 
   8  19   2       71.42       78.06     71.78 o 
   9  19   2      314.85      335.97    100.40 o 
  10  19   2      721.60      774.40    135.14 o 
 -10  20   2       31.20      151.72     97.84 o 
  -9  20   2      364.06      374.18    108.14 o 
  -8  20   2      945.72      994.69    119.71 o 
  -7  20   2       12.43       95.28     54.81 o 
  -6  20   2       88.56       15.73     46.62 o 
  -5  20   2     1383.28     1333.28     94.13 o 
  -4  20   2     1378.73     1356.69     87.70 o 
  -3  20   2      731.02      963.02     79.22 o 
  -2  20   2     1621.46     1878.40     89.64 o 
  -1  20   2      480.13      446.65     65.34 o 
   0  20   2       41.45      146.11     47.94 o 
   1  20   2      501.24      431.94     76.21 o 
   2  20   2     1489.35     1746.74    190.34 o 
   3  20   2      650.25      678.87     90.37 o 
   4  20   2     1389.88     1175.90     88.44 o 
   5  20   2     1410.79     1195.94     95.48 o 
   6  20   2      117.37      122.48     52.35 o 
   7  20   2        9.49       94.10     55.60 o 
   8  20   2      965.24      817.16    125.76 o 
   9  20   2      364.98      279.62     97.99 o 
  10  20   2       25.64       38.58     84.90 o 
  -9  21   2       55.23       -7.51     81.40 o 
  -8  21   2      415.30      423.44     91.59 o 
  -7  21   2      804.67      699.38     83.87 o 
  -6  21   2      230.13      270.63     62.71 o 
  -5  21   2      485.18      539.25    120.37 o 
  -4  21   2      307.88      408.00     60.98 o 
  -3  21   2      318.24      410.96     61.63 o 
  -2  21   2      282.22      402.07     57.78 o 
  -1  21   2      342.65      395.59     79.82 o 
   0  21   2       81.39      306.11     86.57 o 
   1  21   2      270.17      319.34     78.17 o 
   2  21   2      276.31      394.11     70.93 o 
   3  21   2      325.75      322.03     66.59 o 
   4  21   2      344.97      316.35     65.16 o 
   5  21   2      478.60      679.23     97.85 o 
   6  21   2      231.71      331.15     71.57 o 
   7  21   2      839.02      834.02     96.44 o 
   8  21   2      388.11      455.51    105.92 o 
   9  21   2       51.59       50.52     80.99 o 
  -9  22   2      109.31       74.31     88.82 o 
  -8  22   2      146.62       83.13     83.37 o 
  -7  22   2      165.33      224.14     64.68 o 
  -6  22   2        5.99       47.40     49.94 o 
  -5  22   2      107.78      123.85     53.77 o 
  -4  22   2      148.41      218.08     55.96 o 
  -3  22   2      132.25      235.15     54.94 o 
  -2  22   2     1437.81     1269.96     92.56 o 
  -1  22   2      525.32      618.47     77.42 o 
   0  22   2      751.32      853.30     84.45 o 
   1  22   2      501.48      689.71    100.39 o 
   2  22   2     1393.42     1213.86    100.99 o 
   3  22   2       90.99      104.93     54.68 o 
   4  22   2      172.29      235.86     62.81 o 
   5  22   2      114.58      149.93     59.41 o 
   6  22   2       15.05       82.49     55.28 o 
   7  22   2      184.81      151.97     63.21 o 
   8  22   2      141.27      174.31     89.71 o 
   9  22   2       96.87       30.65     76.54 o 
  -9  23   2       70.58       51.19     83.12 o 
  -8  23   2       73.14       48.71     79.41 o 
  -7  23   2       63.21       -2.80     64.88 o 
  -6  23   2      475.27      488.07     76.90 o 
  -5  23   2      108.38       71.45     50.83 o 
  -4  23   2        9.54       59.90     48.65 o 
  -3  23   2      583.13      559.55     69.82 o 
  -2  23   2      318.59      376.06     71.92 o 
  -1  23   2      108.11      118.99     54.45 o 
   0  23   2       39.87       29.79     58.06 o 
   1  23   2      105.48      136.21     73.12 o 
   2  23   2      237.43      277.48     66.44 o 
   3  23   2      596.18      463.24     79.69 o 
   4  23   2        5.51       83.56     51.58 o 
   5  23   2      112.43      150.70     59.67 o 
   6  23   2      509.81      453.18     82.00 o 
   7  23   2       50.75       73.82     58.67 o 
   8  23   2       71.91        1.71     75.09 o 
   9  23   2       50.26       35.30     82.47 o 
  -8  24   2      175.15      142.74     91.04 o 
  -7  24   2      111.85       87.03     86.80 o 
  -6  24   2       74.42      132.93     59.15 o 
  -5  24   2      233.56      163.89     58.68 o 
  -4  24   2        2.94       59.21     48.42 o 
  -3  24   2       84.55      131.43     58.65 o 
  -2  24   2      175.16      158.09     59.49 o 
  -1  24   2      447.28      535.00     79.53 o 
   0  24   2        7.40       59.57     64.19 o 
   1  24   2      432.86      449.88     96.98 o 
   2  24   2      208.74      135.20     58.00 o 
   3  24   2      136.98      218.43     66.49 o 
   4  24   2       10.32       48.84     53.76 o 
   5  24   2      206.57      187.25     64.02 o 
   6  24   2       50.74       78.26     60.81 o 
   7  24   2      100.14       88.95     62.14 o 
   8  24   2      176.18      108.67     87.89 o 
  -8  25   2      239.39      179.68    100.00 o 
  -7  25   2      123.74       85.26     80.45 o 
  -6  25   2      514.05      472.35     76.99 o 
  -5  25   2      205.74      276.32     67.76 o 
  -4  25   2       93.37      105.73     61.69 o 
  -3  25   2      292.02      336.92     73.37 o 
  -2  25   2      413.51      377.64     73.18 o 
  -1  25   2       82.87       96.64     56.21 o 
   0  25   2        1.41        5.51     60.77 o 
   1  25   2      121.02      121.81     72.81 o 
   2  25   2      456.59      518.41     84.55 o 
   3  25   2      300.52      252.50     69.02 o 
   4  25   2      121.59      156.69     65.01 o 
   5  25   2      205.30      275.11     75.47 o 
   6  25   2      485.37      365.33     83.02 o 
   7  25   2      135.54      124.30     67.38 o 
   8  25   2      223.47      226.20    127.94 o 
  -7  26   2      188.73      179.14     94.37 o 
  -6  26   2      128.67      169.84     78.39 o 
  -5  26   2        4.07       38.78     55.65 o 
  -4  26   2      436.50      525.53     87.87 o 
  -3  26   2      132.83      126.57     62.42 o 
  -2  26   2      185.02      152.53     63.48 o 
  -1  26   2      225.34      142.14     77.24 o 
   0  26   2     1439.84     1493.94    134.80 o 
   1  26   2      212.10      231.93     80.60 o 
   2  26   2      178.04      154.50     67.84 o 
   3  26   2      181.90      167.20     64.64 o 
   4  26   2      425.15      368.09     80.21 o 
   5  26   2        7.49       49.04     59.49 o 
   6  26   2      123.71      186.31     69.77 o 
   7  26   2      209.86      226.63     77.27 o 
  -6  27   2      513.27      493.71    119.79 o 
  -5  27   2      118.25      146.32     71.84 o 
  -4  27   2      256.80      190.81     72.40 o 
  -3  27   2      236.23      170.55     68.53 o 
  -2  27   2      201.35      253.03     71.49 o 
  -1  27   2      278.70      327.93     91.41 o 
   0  27   2        7.88       97.37     76.30 o 
   1  27   2      305.74      331.87     92.75 o 
   2  27   2      217.35      232.74     72.55 o 
   3  27   2      249.26      222.78     76.74 o 
   4  27   2      233.63      254.99     75.97 o 
   5  27   2      114.16       75.68     65.45 o 
   6  27   2      522.36      497.30    135.30 o 
  -5  28   2      242.33      160.26     71.89 o 
  -4  28   2       87.46       23.47     65.35 o 
  -3  28   2      363.22      341.46     82.68 o 
  -2  28   2      177.97      139.63     80.53 o 
  -1  28   2       96.16       91.54     75.50 o 
   0  28   2        4.32      -68.22     65.70 o 
   1  28   2      114.01       45.73     73.59 o 
   2  28   2      176.75      142.09     80.50 o 
   3  28   2      375.61      293.28     79.32 o 
   4  28   2       88.12       44.08     66.00 o 
   5  28   2      221.43      207.06     75.52 o 
  -5  29   2       79.61      261.77    165.30 o 
  -4  29   2      187.49      206.13     76.97 o 
  -3  29   2      101.11      224.60     77.75 o 
  -2  29   2       81.56      103.95     79.70 o 
  -1  29   2      358.63      365.21     98.00 o 
   0  29   2       24.79       92.85     76.99 o 
   1  29   2      337.80      403.43    104.98 o 
   2  29   2      103.12       -0.51     74.80 o 
   3  29   2       73.15      141.10     75.95 o 
   4  29   2      220.76      189.85     79.15 o 
   5  29   2       82.37        5.73     61.94 o 
  -3  30   2       83.17       38.23     80.83 o 
  -2  30   2       22.36       45.84     80.02 o 
  -1  30   2       15.38       38.19     77.47 o 
   0  30   2     1291.14     1056.16    138.95 o 
   1  30   2       16.93       81.79     79.05 o 
   2  30   2       21.33       51.74     77.50 o 
   3  30   2       93.32      132.30     74.29 o 
  -1  31   2      104.44      147.50     87.89 o 
   0  31   2       31.93       72.67     84.15 o 
   1  31   2      112.24       23.38     79.82 o 
   0   0   3      954.00      693.62    124.28 o 
   1   0   3     7410.31     6955.19    412.76 o 
   2   0   3      842.07     1213.48     86.35 o 
   3   0   3      594.53      617.55     51.48 o 
   4   0   3      540.11      528.32     51.85 o 
   6   0   3     1397.79     1079.25    115.98 o 
   7   0   3     2613.61     2031.03    115.94 o 
   8   0   3      635.52      562.98     81.74 o 
   9   0   3      383.33      590.41    120.24 o 
  10   0   3       64.94       79.85     93.43 o 
  11   0   3      181.26       90.69     96.25 o 
  12   0   3       11.50      -42.94     92.58 o 
 -12   1   3      180.22      245.82    117.71 o 
 -11   1   3       45.82       71.02    100.85 o 
 -10   1   3      532.48      574.80    122.91 o 
  -9   1   3      712.11      588.22    119.32 o 
  -8   1   3     1037.05     1023.72    139.36 o 
  -7   1   3     1180.06     1266.98     96.15 o 
  -6   1   3      183.55      229.16     57.00 o 
  -5   1   3     1022.07     1175.04     52.27 o 
  -4   1   3     1258.39     1215.43     55.96 o 
  -3   1   3      906.85      794.81     75.35 o 
  -2   1   3      393.94      393.16     55.33 o 
  -1   1   3     1415.90     1083.60    125.46 o 
   0   1   3     8040.24     6930.19    285.54 o 
   1   1   3     1264.01     1048.96     66.94 o 
   2   1   3      341.29      310.59     63.57 o 
   3   1   3      786.37      748.78     82.22 o 
   4   1   3     1213.53     1206.21     72.75 o 
   5   1   3     1052.80     1283.37     57.04 o 
   6   1   3      127.61      203.55     41.94 o 
   7   1   3     1264.01     1343.64    110.12 o 
   8   1   3     1026.88     1081.12    106.32 o 
   9   1   3      688.79      769.21    156.23 o 
  10   1   3      567.60      361.99    111.41 o 
  11   1   3       39.08       -5.26     99.81 o 
  12   1   3      165.82      223.80    116.65 o 
 -12   2   3      124.23      193.88    107.73 o 
 -11   2   3      276.34      364.96    112.93 o 
 -10   2   3      450.49      428.46    114.39 o 
  -9   2   3      392.78      382.29    102.96 o 
  -8   2   3      428.71      466.60    104.08 o 
  -7   2   3      740.77      922.01    189.09 o 
  -6   2   3     3110.13     3021.18    196.89 o 
  -5   2   3     2356.71     1998.48    139.98 o 
  -4   2   3      589.87      524.92     40.66 o 
  -3   2   3     1068.75      888.36     49.87 o 
  -2   2   3     1759.99     1554.19     83.86 o 
  -1   2   3     1467.25     1749.78    154.24 o 
   0   2   3     1057.53     2009.71    247.11 o 
   1   2   3     1409.73     1575.68     83.02 o 
   2   2   3     2009.28     1794.59    100.75 o 
   3   2   3      967.61      971.78     70.01 o 
   4   2   3      558.12      533.79     49.86 o 
   5   2   3     2458.75     2002.10     73.73 o 
   6   2   3     3029.71     2546.52     89.64 o 
   7   2   3      777.01      776.52    132.55 o 
   8   2   3      411.00      360.86     97.34 o 
   9   2   3      413.43      408.93     79.47 o 
  10   2   3      439.86      393.42    116.79 o 
  11   2   3      273.81      271.58    110.28 o 
  12   2   3      126.74      260.89    121.95 o 
 -12   3   3      117.43      136.54    103.94 o 
 -11   3   3       73.15      129.39     95.53 o 
 -10   3   3      171.19      117.15     90.80 o 
  -9   3   3      281.70      226.02     95.27 o 
  -8   3   3     1041.95     1071.22    141.70 o 
  -7   3   3     1663.41     1370.10    181.41 o 
  -6   3   3     1590.53     1347.47     89.81 o 
  -5   3   3     1019.22      999.23    102.97 o 
  -4   3   3      168.06      167.37     30.60 o 
  -3   3   3      316.37      349.55     47.14 o 
  -2   3   3     2114.28     2053.65     96.67 o 
  -1   3   3      862.75     1211.93    123.45 o 
   0   3   3    10000.14     9042.18    356.46 o 
   1   3   3      771.27      861.10    174.76 o 
   2   3   3     2229.94     1978.63     94.20 o 
   3   3   3      300.18      338.29     46.30 o 
   4   3   3      253.61      274.16     37.14 o 
   5   3   3      890.53      999.16     66.36 o 
   6   3   3     1693.49     1453.05     63.09 o 
   7   3   3     1680.42     1304.18     95.90 o 
   8   3   3     1129.06     1189.18    112.63 o 
   9   3   3      262.05      337.03     75.48 o 
  10   3   3      131.90      118.59     92.28 o 
  11   3   3       58.11       68.52     96.42 o 
  12   3   3      131.89      131.66    107.28 o 
 -12   4   3      139.53      208.78    111.91 o 
 -11   4   3      691.09      663.07    136.81 o 
 -10   4   3      148.99      333.18    103.54 o 
  -9   4   3      502.83      587.39    115.79 o 
  -8   4   3      324.97      342.16     95.49 o 
  -7   4   3       59.04      128.26     82.01 o 
  -6   4   3     1155.29     1219.63    161.53 o 
  -5   4   3      362.79      491.50     88.33 o 
  -4   4   3     2327.87     2199.07     93.29 o 
  -3   4   3     3688.59     3166.07    126.13 o 
  -2   4   3      342.63      554.59    112.31 o 
  -1   4   3     2844.38     3042.70    160.56 o 
   0   4   3     3156.34     3196.36    132.79 o 
   1   4   3     3126.72     3376.63    134.24 o 
   2   4   3      305.04      380.02     52.71 o 
   3   4   3     3825.53     3348.64    129.70 o 
   4   4   3     2194.76     2100.47     93.93 o 
   5   4   3      335.07      440.05     43.94 o 
   6   4   3     1078.23      930.32     55.50 o 
   7   4   3       17.66      124.05     42.81 o 
   8   4   3      424.39      557.37     84.92 o 
   9   4   3      543.76      509.95     93.75 o 
  10   4   3      149.32      189.58     75.60 o 
  11   4   3      738.04      515.41    179.68 o 
  12   4   3      127.00       84.99    105.33 o 
 -12   5   3      381.52      317.60    119.64 o 
 -11   5   3      129.72      128.05    137.72 o 
 -10   5   3      568.36      772.81    138.11 o 
  -9   5   3      576.75     1063.21    171.85 o 
  -8   5   3      117.53      182.51     84.64 o 
  -7   5   3      939.44     1283.74    130.55 o 
  -6   5   3      566.87      709.25    107.20 o 
  -5   5   3      610.94      504.37     91.61 o 
  -4   5   3     3722.69     3095.65    178.85 o 
  -3   5   3     2549.95     2346.56    140.76 o 
  -2   5   3     1033.09     1031.22     87.13 o 
  -1   5   3     1790.99     2179.30    124.60 o 
   0   5   3       76.16      211.45     48.19 o 
   1   5   3     1766.78     1896.05     81.07 o 
   2   5   3      905.70      954.49     53.72 o 
   3   5   3     2458.86     2194.86     99.21 o 
   4   5   3     3740.89     3154.57    161.25 o 
   5   5   3      653.31      586.69     52.81 o 
   6   5   3      640.93      812.47     55.36 o 
   7   5   3      900.37      964.66     74.07 o 
   8   5   3      137.01      177.90     62.21 o 
   9   5   3      558.44      785.74    102.99 o 
  10   5   3      589.15      592.54     96.15 o 
  11   5   3      127.87       20.25     94.04 o 
  12   5   3      384.64      253.49    121.65 o 
 -12   6   3       86.25      180.68    106.82 o 
 -11   6   3      193.56       43.98     90.84 o 
 -10   6   3      400.52      454.92    119.44 o 
  -9   6   3      153.99      254.51     94.23 o 
  -8   6   3      193.72      215.10     85.37 o 
  -7   6   3      425.31      439.50     96.96 o 
  -6   6   3     2320.73     2187.71    151.50 o 
  -5   6   3      656.70      809.13    128.55 o 
  -4   6   3      235.59      196.18     63.29 o 
  -3   6   3      534.04      637.52    142.95 o 
  -2   6   3     3347.00     3240.31    171.32 o 
  -1   6   3      806.23      875.94     92.19 o 
   0   6   3     1610.77     1781.69     90.34 o 
   1   6   3      720.81      755.27     54.69 o 
   2   6   3     3524.84     3337.21    111.45 o 
   3   6   3      574.17      788.72     64.83 o 
   4   6   3      198.07      252.38     41.36 o 
   5   6   3      689.95      803.38     53.15 o 
   6   6   3     2274.63     2041.37     85.09 o 
   7   6   3      460.62      605.48     77.20 o 
   8   6   3      155.34      181.85     63.53 o 
   9   6   3      113.73      105.02     62.18 o 
  10   6   3      401.83      580.35    102.60 o 
  11   6   3      182.12       70.70     78.41 o 
  12   6   3      102.51      163.74    116.78 o 
 -12   7   3      202.99      191.21    111.77 o 
 -11   7   3      427.50      360.51    115.48 o 
 -10   7   3       78.21       14.11    158.03 o 
  -9   7   3      437.41      534.89    114.45 o 
  -8   7   3        1.58      172.57     82.50 o 
  -7   7   3      351.60      486.21    130.43 o 
  -6   7   3     1466.34     1236.57    113.40 o 
  -5   7   3     1546.27     1343.35    113.81 o 
  -4   7   3      991.58     1148.19    109.48 o 
  -3   7   3      616.54      903.22    100.71 o 
  -2   7   3     2448.35     2031.12    128.01 o 
  -1   7   3     2674.14     2603.30    113.77 o 
   0   7   3      518.37      514.34     52.45 o 
   1   7   3     2295.63     2171.06     87.04 o 
   2   7   3     2680.49     2275.97     76.77 o 
   3   7   3      578.93      835.12     73.55 o 
   4   7   3      930.34      883.64     58.25 o 
   5   7   3     1615.71     1298.80     64.57 o 
   6   7   3     1386.09     1220.88     67.56 o 
   7   7   3      423.08      634.34     57.39 o 
   8   7   3       10.99       36.31     45.26 o 
   9   7   3      479.03      583.25     92.83 o 
  10   7   3       63.75       67.70     70.39 o 
  11   7   3      395.80      273.73     88.85 o 
  12   7   3      189.70       20.03    105.02 o 
 -12   8   3      177.65      187.37    105.65 o 
 -11   8   3      512.99      530.03    130.08 o 
 -10   8   3      192.93      196.39     93.89 o 
  -9   8   3      203.48      196.85     88.66 o 
  -8   8   3      130.69      394.70    100.68 o 
  -7   8   3        1.00      184.39     74.77 o 
  -6   8   3        7.27      111.23     67.01 o 
  -5   8   3      910.29      779.55    106.75 o 
  -4   8   3     2550.22     2162.90    196.79 o 
  -3   8   3     2709.80     2463.34    146.59 o 
  -2   8   3     1052.82     1057.48     90.40 o 
  -1   8   3      670.08      845.79     97.08 o 
   0   8   3       26.20       33.62     32.40 o 
   1   8   3      842.07      758.54     79.31 o 
   2   8   3     1114.05      985.77     52.25 o 
   3   8   3     2554.82     2153.44    101.93 o 
   4   8   3     2501.81     2005.02     86.83 o 
   5   8   3      855.40      769.51     59.83 o 
   6   8   3        1.46      132.23     37.51 o 
   7   8   3       12.76       91.91     38.32 o 
   8   8   3       86.09      165.78     54.58 o 
   9   8   3      243.31      201.42     70.47 o 
  10   8   3      192.91      165.24     78.98 o 
  11   8   3      485.01      390.21     97.42 o 
  12   8   3      169.49       -6.53    142.96 o 
 -11   9   3       27.25       27.00    120.73 o 
 -10   9   3      269.73      279.96    102.62 o 
  -9   9   3       31.92       19.72     73.52 o 
  -8   9   3     1086.82      881.38    144.09 o 
  -7   9   3      968.05     1232.20    141.02 o 
  -6   9   3      415.63      568.09    203.28 o 
  -5   9   3      174.63      308.06    120.97 o 
  -4   9   3      744.01      977.34    109.76 o 
  -3   9   3      607.45      681.58     91.41 o 
  -2   9   3      114.23      288.24     67.77 o 
  -1   9   3     1112.64     1053.30     72.81 o 
   0   9   3      543.65      572.17     53.65 o 
   1   9   3      981.59      892.56     56.74 o 
   2   9   3      129.76      211.86     35.03 o 
   3   9   3      581.72      570.46     65.78 o 
   4   9   3      671.68      900.81     63.65 o 
   5   9   3      180.73      263.82     44.36 o 
   6   9   3      381.04      480.49     52.89 o 
   7   9   3     1041.67     1082.59     68.38 o 
   8   9   3     1165.16     1117.61     75.37 o 
   9   9   3       36.23       86.90     69.34 o 
  10   9   3      280.96      241.62     79.08 o 
  11   9   3       36.97       80.31     74.31 o 
 -11  10   3        1.08      -27.10     88.98 o 
 -10  10   3      265.75      390.22    122.21 o 
  -9  10   3        9.22       69.00     78.10 o 
  -8  10   3      498.66      378.91    110.72 o 
  -7  10   3     1720.86     1615.33    137.09 o 
  -6  10   3      438.06      414.74     90.56 o 
  -5  10   3      570.10      695.35    103.45 o 
  -4  10   3       25.45      247.74     70.16 o 
  -3  10   3     1136.82     1227.56    169.68 o 
  -2  10   3     1619.45     1517.52     90.01 o 
  -1  10   3     1440.85     1566.58     98.45 o 
   0  10   3     2041.13     2222.22     90.41 o 
   1  10   3     1491.86     1527.75     70.04 o 
   2  10   3     1762.26     1761.36     99.18 o 
   3  10   3     1269.47     1187.84     75.35 o 
   4  10   3       34.68      162.88     40.97 o 
   5  10   3      542.94      577.97     59.40 o 
   6  10   3      365.08      314.76     47.40 o 
   7  10   3     1643.99     1400.17     74.59 o 
   8  10   3      506.89      598.93     63.67 o 
   9  10   3       27.07       61.33     56.11 o 
  10  10   3      309.01      226.22     88.25 o 
  11  10   3        0.02       68.01     82.03 o 
 -11  11   3      233.92      224.68    110.17 o 
 -10  11   3      108.07       40.81     82.80 o 
  -9  11   3      550.65      536.55    118.40 o 
  -8  11   3       22.45       83.74     83.48 o 
  -7  11   3        0.91      126.18     72.87 o 
  -6  11   3     1093.70     1072.91    117.90 o 
  -5  11   3     1047.79     1212.53    119.98 o 
  -4  11   3      496.83      622.38    161.12 o 
  -3  11   3      102.82      182.39    101.22 o 
  -2  11   3      808.12      898.67     67.85 o 
  -1  11   3     3969.64     3318.39    121.15 o 
   0  11   3      400.79      348.74     46.08 o 
   1  11   3     3797.42     3170.31    112.24 o 
   2  11   3      851.71      844.25     93.85 o 
   3  11   3       73.67      219.66     48.78 o 
   4  11   3      486.92      548.58     59.27 o 
   5  11   3     1173.93     1263.87     76.87 o 
   6  11   3     1162.43      979.60     65.24 o 
   7  11   3        7.81      137.67     42.13 o 
   8  11   3       43.98      154.29     48.03 o 
   9  11   3      534.45      547.70     80.78 o 
  10  11   3      104.47       29.46     76.67 o 
  11  11   3      241.19      146.63     84.30 o 
 -11  12   3       17.06       33.71     83.59 o 
 -10  12   3      159.19       81.26     87.08 o 
  -9  12   3      231.03      172.38     88.48 o 
  -8  12   3      129.06      148.45     79.44 o 
  -7  12   3     2277.63     1946.78    151.16 o 
  -6  12   3      208.88      496.99    121.30 o 
  -5  12   3      350.49      466.43    147.09 o 
  -4  12   3      577.25      599.69    109.61 o 
  -3  12   3      727.32      838.34     83.42 o 
  -2  12   3     2177.87     2024.62     92.85 o 
  -1  12   3     2685.91     2705.96    106.14 o 
   0  12   3     1745.37     1625.96     75.48 o 
   1  12   3     2591.89     2493.11    113.64 o 
   2  12   3     2196.70     1960.58    171.62 o 
   3  12   3      598.62      743.92     75.54 o 
   4  12   3      528.26      579.48     67.33 o 
   5  12   3      312.44      447.81     57.54 o 
   6  12   3      261.62      373.69     52.52 o 
   7  12   3     2254.72     1799.11     84.32 o 
   8  12   3      144.53      121.55     46.50 o 
   9  12   3      231.48      198.62     64.27 o 
  10  12   3      183.76       68.97     73.25 o 
  11  12   3        6.78       30.29     79.44 o 
 -11  13   3      114.83       97.84     88.58 o 
 -10  13   3       72.71      178.81     97.07 o 
  -9  13   3      488.13      457.28    113.85 o 
  -8  13   3     2015.96     1872.27    171.70 o 
  -7  13   3       29.35      102.65     75.88 o 
  -6  13   3      196.96      361.86     90.59 o 
  -5  13   3      245.65      265.06     61.29 o 
  -4  13   3     1331.64     1290.69    100.60 o 
  -3  13   3      501.84      567.90     92.17 o 
  -2  13   3      218.81      218.50     61.26 o 
  -1  13   3      456.45      539.79     56.64 o 
   0  13   3     3002.85     2469.87     97.85 o 
   1  13   3      402.74      527.68     61.50 o 
   2  13   3      232.06      345.46    107.46 o 
   3  13   3      427.29      530.18     68.28 o 
   4  13   3     1513.67     1331.69     93.01 o 
   5  13   3      253.31      318.82     57.14 o 
   6  13   3      184.98      333.35     51.41 o 
   7  13   3       59.23       99.56     43.17 o 
   8  13   3     2023.69     1712.26     86.06 o 
   9  13   3      461.45      427.27     77.94 o 
  10  13   3       94.01      163.56     69.52 o 
  11  13   3      114.92       93.14     83.24 o 
 -11  14   3       96.83       57.43     90.72 o 
 -10  14   3      321.38      261.68    104.57 o 
  -9  14   3       83.29      279.74    127.14 o 
  -8  14   3       21.25       70.49     75.08 o 
  -7  14   3      218.55      269.20     89.48 o 
  -6  14   3      534.56      631.74    235.37 o 
  -5  14   3      529.73      682.64    106.05 o 
  -4  14   3      871.34      869.51     75.44 o 
  -3  14   3      971.57      994.88    104.67 o 
  -2  14   3     1535.05     1270.04     77.28 o 
  -1  14   3      126.18      297.51     53.73 o 
   0  14   3       12.34      163.04     64.51 o 
   1  14   3      155.28      306.67     52.62 o 
   2  14   3     1547.55     1375.96    109.43 o 
   3  14   3     1016.27     1062.41     84.59 o 
   4  14   3      847.94      783.55     81.73 o 
   5  14   3      624.35      805.41    115.97 o 
   6  14   3      426.48      546.73     72.04 o 
   7  14   3      249.86      273.25     54.12 o 
   8  14   3       37.91      154.02     49.52 o 
   9  14   3       82.05       95.26     60.30 o 
  10  14   3      322.54      249.24     73.50 o 
  11  14   3       99.46      106.39     88.11 o 
 -10  15   3      121.94      143.37    102.19 o 
  -9  15   3      292.69      308.56    116.09 o 
  -8  15   3      232.88      164.31    158.70 o 
  -7  15   3      133.16      222.98    151.23 o 
  -6  15   3      798.40      759.13     94.13 o 
  -5  15   3      379.49      488.18     77.04 o 
  -4  15   3      153.33      329.51     59.36 o 
  -3  15   3       55.87       81.44     42.18 o 
  -2  15   3      426.76      635.80     65.67 o 
  -1  15   3     2033.66     1919.78     88.65 o 
   0  15   3     1394.26     1291.80     83.36 o 
   1  15   3     2096.80     2023.61    132.34 o 
   2  15   3      351.98      395.79     78.34 o 
   3  15   3       92.41       80.64     45.80 o 
   4  15   3      175.34      314.36     60.17 o 
   5  15   3      385.38      571.74     73.19 o 
   6  15   3      860.24      902.68     88.77 o 
   7  15   3      158.02      308.12     59.78 o 
   8  15   3      203.65      197.91     52.25 o 
   9  15   3      352.32      364.39     77.09 o 
  10  15   3       93.13       95.01     68.02 o 
 -10  16   3       21.50      -46.86     80.10 o 
  -9  16   3      177.95      169.85     93.32 o 
  -8  16   3      130.78       94.20     64.16 o 
  -7  16   3      563.82      735.71    100.00 o 
  -6  16   3       13.46       56.77     56.43 o 
  -5  16   3      508.16      533.59     70.16 o 
  -4  16   3      229.10      307.97     58.04 o 
  -3  16   3       81.40      155.16     47.69 o 
  -2  16   3      773.79      725.20     69.69 o 
  -1  16   3      538.44      785.63     82.78 o 
   0  16   3     1833.01     1616.19     94.00 o 
   1  16   3      481.96      803.39    111.48 o 
   2  16   3      658.06      590.76     90.34 o 
   3  16   3       70.33      107.27     51.11 o 
   4  16   3      194.60      435.29     70.73 o 
   5  16   3      494.25      430.69     84.22 o 
   6  16   3       39.94       12.69     45.78 o 
   7  16   3      579.67      550.30     83.48 o 
   8  16   3      141.28      104.72     52.50 o 
   9  16   3      173.82      108.27     63.67 o 
  10  16   3       20.06      115.84     66.78 o 
 -10  17   3      202.13      125.93     92.58 o 
  -9  17   3       15.04       55.83     65.01 o 
  -8  17   3      107.10      216.36     83.79 o 
  -7  17   3      219.62      243.36     60.54 o 
  -6  17   3       14.31       -6.66     45.73 o 
  -5  17   3      173.20      198.30     56.89 o 
  -4  17   3     2606.60     2001.26    101.71 o 
  -3  17   3      634.45      901.96     76.14 o 
  -2  17   3       74.68      289.81     52.35 o 
  -1  17   3      474.33      437.71     70.89 o 
   0  17   3      149.17      188.47     82.53 o 
   1  17   3      556.09      601.46     95.82 o 
   2  17   3       77.62      223.18     71.63 o 
   3  17   3      642.18      885.23    129.47 o 
   4  17   3     2740.73     1993.03    157.83 o 
   5  17   3      189.56      226.59     70.91 o 
   6  17   3       18.28       63.28     50.28 o 
   7  17   3      217.35      238.44     59.69 o 
   8  17   3       92.88      128.08     57.89 o 
   9  17   3       11.65        2.04     66.38 o 
  10  17   3      196.64      170.36     99.29 o 
  -9  18   3      150.17      133.01     70.51 o 
  -8  18   3       75.58       86.48     54.56 o 
  -7  18   3      151.29       88.19     56.00 o 
  -6  18   3      108.95      118.80     56.24 o 
  -5  18   3      141.26      256.90     58.12 o 
  -4  18   3     1083.36     1088.74     93.29 o 
  -3  18   3      718.96      809.00     79.14 o 
  -2  18   3      890.39     1089.72    103.77 o 
  -1  18   3      997.63     1010.43     95.88 o 
   0  18   3      480.20      557.33    102.31 o 
   1  18   3      887.89      976.83    117.99 o 
   2  18   3      817.77     1010.82    118.61 o 
   3  18   3      651.30      649.85     83.61 o 
   4  18   3     1137.19     1099.40    170.61 o 
   5  18   3      177.27      193.95     61.02 o 
   6  18   3       99.09      211.59     63.46 o 
   7  18   3      191.51      108.30     54.69 o 
   8  18   3       49.91       55.35     50.95 o 
   9  18   3      130.12       71.36     73.93 o 
  -9  19   3       47.96       44.89     58.99 o 
  -8  19   3       40.59       56.12     59.10 o 
  -7  19   3       43.71       93.37     56.11 o 
  -6  19   3      187.00      183.35     59.31 o 
  -5  19   3      870.63      782.21     84.82 o 
  -4  19   3      140.39      168.65     53.85 o 
  -3  19   3      356.87      309.06     58.14 o 
  -2  19   3      402.04      373.80     72.56 o 
  -1  19   3      237.43      449.18     72.53 o 
   0  19   3      954.31     1032.51    126.45 o 
   1  19   3      258.62      431.72     87.49 o 
   2  19   3      338.39      443.78     97.89 o 
   3  19   3      352.69      478.96    126.35 o 
   4  19   3      128.90      182.25     60.89 o 
   5  19   3      913.19      992.85    145.38 o 
   6  19   3      187.57      289.74     66.60 o 
   7  19   3       34.40       64.79     55.13 o 
   8  19   3       55.34       54.15     56.44 o 
   9  19   3       26.48      -56.59     76.66 o 
  -9  20   3       37.91       30.41     61.24 o 
  -8  20   3      118.39       65.79     58.57 o 
  -7  20   3       19.47       19.73     55.35 o 
  -6  20   3      305.51      263.95     65.89 o 
  -5  20   3      759.96      843.53     88.10 o 
  -4  20   3       31.78       74.56     53.77 o 
  -3  20   3      254.21      286.50     70.15 o 
  -2  20   3      925.93      991.97    104.32 o 
  -1  20   3       83.20      206.76     63.27 o 
   0  20   3       91.79      179.88     74.12 o 
   1  20   3      111.26      348.32     87.24 o 
   2  20   3      898.51      996.02    210.73 o 
   3  20   3      205.21      128.22     61.56 o 
   4  20   3       24.12       82.71     54.63 o 
   5  20   3      705.21      895.18     97.42 o 
   6  20   3      315.02      246.64     67.19 o 
   7  20   3       38.75       52.33     53.54 o 
   8  20   3      125.95       60.45     55.99 o 
   9  20   3       65.65       71.86     85.78 o 
  -8  21   3      282.14      259.84     71.54 o 
  -7  21   3      210.27      158.54     62.27 o 
  -6  21   3       32.69       19.78     51.41 o 
  -5  21   3       11.37       83.41     54.92 o 
  -4  21   3      887.27      935.64     89.93 o 
  -3  21   3      156.63      141.91     61.06 o 
  -2  21   3      144.84      154.50     62.92 o 
  -1  21   3      172.25      271.19     85.11 o 
   0  21   3       95.31       43.17     65.91 o 
   1  21   3      139.43      139.47     70.92 o 
   2  21   3      122.63      176.94     76.38 o 
   3  21   3      189.21      275.03     69.45 o 
   4  21   3      925.65      976.77    146.44 o 
   5  21   3        4.02      102.02     59.20 o 
   6  21   3       44.10       44.91     55.91 o 
   7  21   3      245.88      106.72     58.06 o 
   8  21   3      261.14      265.73     74.91 o 
  -8  22   3      207.60      123.22     69.99 o 
  -7  22   3      485.43      411.72     80.34 o 
  -6  22   3       90.42      119.35     61.81 o 
  -5  22   3       29.35      127.40     57.53 o 
  -4  22   3      133.42      191.82     71.01 o 
  -3  22   3      153.96      134.39     64.98 o 
  -2  22   3      331.80      371.29     91.45 o 
  -1  22   3     1134.41      930.24    128.73 o 
   0  22   3       79.27      124.01     75.44 o 
   1  22   3     1118.44      951.97    126.54 o 
   2  22   3      318.15      335.53     89.84 o 
   3  22   3      142.38      129.89     75.12 o 
   4  22   3      178.88      217.24     69.72 o 
   5  22   3       19.87       23.17     55.79 o 
   6  22   3      119.37      137.07     79.45 o 
   7  22   3      473.01      388.41     84.47 o 
   8  22   3      184.45      244.45     74.87 o 
  -7  23   3      187.08      174.29     69.93 o 
  -6  23   3      151.75      124.25     62.85 o 
  -5  23   3      437.69      290.76     68.47 o 
  -4  23   3      206.47      198.32     75.89 o 
  -3  23   3      322.90      445.94     86.85 o 
  -2  23   3      406.29      586.83    116.03 o 
  -1  23   3      495.28      721.89    118.93 o 
   0  23   3      603.68      564.12    110.09 o 
   1  23   3      522.83      614.14    109.79 o 
   2  23   3      406.37      619.50    110.82 o 
   3  23   3      300.07      385.75     95.86 o 
   4  23   3      189.86      243.89     75.32 o 
   5  23   3      448.83      399.17     82.46 o 
   6  23   3      128.77       85.27     65.15 o 
   7  23   3      178.70      220.37     73.97 o 
  -7  24   3      156.42      155.06     72.78 o 
  -6  24   3      568.18      560.36     86.20 o 
  -5  24   3      270.81      273.45     82.47 o 
  -4  24   3       42.07      108.71     67.67 o 
  -3  24   3       78.64      194.37     72.85 o 
  -2  24   3      531.04      390.20    104.97 o 
  -1  24   3      424.93      548.49    146.22 o 
   0  24   3      642.75      726.53    120.65 o 
   1  24   3      383.03      327.39     93.57 o 
   2  24   3      476.19      347.85     96.35 o 
   3  24   3       82.63      145.23     82.05 o 
   4  24   3       38.51       45.81     63.37 o 
   5  24   3      233.77      342.43     80.17 o 
   6  24   3      564.76      514.94     93.54 o 
   7  24   3      169.76      246.54     79.75 o 
  -6  25   3       54.27       75.59     75.60 o 
  -5  25   3       92.30      189.57     78.73 o 
  -4  25   3      282.14      294.06     81.77 o 
  -3  25   3       61.14       37.06     65.51 o 
  -2  25   3       97.38      114.56     83.84 o 
  -1  25   3      169.36      114.06     87.45 o 
   0  25   3     1413.99     1465.27    160.66 o 
   1  25   3      207.57      294.17     95.91 o 
   2  25   3       85.73       82.38     82.88 o 
   3  25   3       71.00       93.42     77.63 o 
   4  25   3      276.20      208.53     75.94 o 
   5  25   3       69.53       52.85     63.01 o 
   6  25   3       70.62       93.42     68.92 o 
  -5  26   3        4.77       -0.87     69.05 o 
  -4  26   3      135.04      103.12     71.02 o 
  -3  26   3      338.52      373.04    109.33 o 
  -2  26   3      321.91      282.50    100.98 o 
  -1  26   3      313.19      305.80     99.43 o 
   0  26   3       12.39       94.80     86.16 o 
   1  26   3      322.32      198.58     93.91 o 
   2  26   3      283.62      351.72    101.25 o 
   3  26   3      316.67      368.19    101.95 o 
   4  26   3      133.79      104.94     71.66 o 
   5  26   3        2.10       76.74     71.01 o 
  -5  27   3      107.28       56.67     97.35 o 
  -4  27   3      220.88       62.81     69.48 o 
  -3  27   3      264.52      143.77     90.78 o 
  -2  27   3      131.88      132.65     92.32 o 
  -1  27   3      108.01      175.95     90.55 o 
   0  27   3        1.20       -0.08     81.01 o 
   1  27   3       85.53       63.75     83.28 o 
   2  27   3      114.73      212.86     92.49 o 
   3  27   3      288.22      181.67     92.71 o 
   4  27   3      200.82      219.32     79.62 o 
   5  27   3      107.86        8.64     68.21 o 
  -3  28   3        7.48       87.87     87.99 o 
  -2  28   3       98.46       69.81     84.46 o 
  -1  28   3      220.31      182.86     98.38 o 
   0  28   3      121.78       42.66     81.47 o 
   1  28   3      227.79       70.64     86.71 o 
   2  28   3      145.24       66.72     84.10 o 
   3  28   3        5.30       21.11     80.58 o 
  -2  29   3      171.30      105.30     98.20 o 
  -1  29   3       63.38       13.71     84.55 o 
   0  29   3       73.56       83.14     93.33 o 
   1  29   3       86.24      114.98     91.84 o 
   2  29   3      175.31       41.88     92.13 o 
   1   0   4      343.76      132.62     70.05 o 
   2   0   4     1029.37     1245.43     89.46 o 
   3   0   4     3067.81     2467.90    102.58 o 
   4   0   4     1651.81     1535.90    131.79 o 
   5   0   4     1050.72     1427.86    155.86 o 
   6   0   4        0.44      187.15     81.96 o 
   7   0   4      381.67      343.03     98.53 o 
   8   0   4       37.74       78.68     81.52 o 
   9   0   4      181.41      226.61    104.11 o 
  10   0   4       13.29      -15.97     89.55 o 
  11   0   4      240.01      480.96    132.56 o 
 -11   1   4       68.23        1.11     97.01 o 
 -10   1   4      106.23      150.29     99.67 o 
  -9   1   4        2.78      -18.38     77.61 o 
  -8   1   4      250.93      341.99    102.64 o 
  -7   1   4       64.75       44.23    133.47 o 
  -6   1   4     1948.35     1701.56    157.77 o 
  -5   1   4     1565.12     1475.20    130.06 o 
  -4   1   4     1575.98     1390.77    123.61 o 
  -3   1   4     1721.84     1586.94     78.03 o 
  -2   1   4     1019.61     1325.21     95.96 o 
  -1   1   4      200.57       64.08     98.02 o 
   0   1   4      155.89      105.40     62.32 o 
   1   1   4      220.96       98.05     67.21 o 
   2   1   4      882.56     1169.65    154.68 o 
   3   1   4     1833.34     1580.77     90.04 o 
   4   1   4     1442.63     1439.07     76.74 o 
   5   1   4     1483.44     1487.87    146.59 o 
   6   1   4     1948.48     1731.65    145.79 o 
   7   1   4       49.46       30.15     73.66 o 
   8   1   4      268.86      224.98     92.17 o 
   9   1   4        1.75       20.56     85.46 o 
  10   1   4      113.51      155.14    101.91 o 
  11   1   4       72.71      137.55    106.71 o 
 -11   2   4       43.12       68.74     97.38 o 
 -10   2   4      215.44      284.33    117.92 o 
  -9   2   4      493.82      358.54    111.65 o 
  -8   2   4       40.37        2.91     73.08 o 
  -7   2   4      167.79      137.13     81.78 o 
  -6   2   4      737.48      665.76    115.75 o 
  -5   2   4     1603.39     1448.20    128.91 o 
  -4   2   4      537.70      651.14    105.16 o 
  -3   2   4     3461.91     3030.06    113.40 o 
  -2   2   4     1790.09     1692.87    100.86 o 
  -1   2   4      949.69     1175.66    147.52 o 
   0   2   4     1027.14     1207.87    146.62 o 
   1   2   4      888.96     1191.40    117.08 o 
   2   2   4     1838.45     1474.50    125.50 o 
   3   2   4     3287.29     2935.75    118.23 o 
   4   2   4      529.57      748.65     66.73 o 
   5   2   4     1695.61     1588.32    153.19 o 
   6   2   4      657.13      774.78    173.90 o 
   7   2   4      189.22      186.54     92.30 o 
   8   2   4       24.46       85.63     78.32 o 
   9   2   4      415.14      503.05    126.00 o 
  10   2   4      176.61      241.41    132.21 o 
  11   2   4       37.32       92.54    110.32 o 
 -11   3   4       39.06        9.86     99.85 o 
 -10   3   4      220.11      306.68    132.00 o 
  -9   3   4      402.05      282.88    113.55 o 
  -8   3   4       51.17      114.64     82.88 o 
  -7   3   4      102.46       58.00     72.04 o 
  -6   3   4      926.59     1091.33    138.84 o 
  -5   3   4      363.81      527.71     99.48 o 
  -4   3   4     2438.78     2195.60    154.48 o 
  -3   3   4      669.82      804.18    114.80 o 
  -2   3   4     1114.80     1199.74     87.38 o 
  -1   3   4     1306.79     1203.66    116.74 o 
   0   3   4       26.18      193.39     68.11 o 
   1   3   4     1184.73     1132.60     93.02 o 
   2   3   4     1097.74     1106.24     94.05 o 
   3   3   4      719.60      710.14     88.58 o 
   4   3   4     2396.45     2075.68     94.89 o 
   5   3   4      306.65      490.95    155.80 o 
   6   3   4      995.98     1299.08    159.84 o 
   7   3   4      106.16       92.60     60.30 o 
   8   3   4       31.84       85.64     91.00 o 
   9   3   4      365.42      292.64    110.67 o 
  10   3   4      195.49      266.13    108.53 o 
  11   3   4       31.43      128.78    108.65 o 
 -11   4   4      101.61      128.91    104.34 o 
 -10   4   4        7.25       -6.42     85.38 o 
  -9   4   4       93.67      129.93     86.21 o 
  -8   4   4       84.99      190.77     91.26 o 
  -7   4   4      440.25      301.57     96.32 o 
  -6   4   4      178.87      197.88     78.92 o 
  -5   4   4      503.18      484.43     97.86 o 
  -4   4   4     2412.02     2158.74    151.69 o 
  -3   4   4      445.82      258.32    132.44 o 
  -2   4   4       72.14      151.75     53.57 o 
  -1   4   4      989.59      994.72    250.51 o 
   0   4   4     1695.73     1735.53    140.05 o 
   1   4   4      945.24     1076.84     96.58 o 
   2   4   4       82.57       76.43     45.99 o 
   3   4   4      448.28      436.61     64.58 o 
   4   4   4     2377.20     2185.20     98.24 o 
   5   4   4      429.39      507.66     59.34 o 
   6   4   4      201.99      258.42    104.71 o 
   7   4   4      416.38      206.51     71.15 o 
   8   4   4      138.18      126.44     68.11 o 
   9   4   4       96.42       32.02     89.97 o 
  10   4   4       11.31      181.89    106.98 o 
  11   4   4       81.39      140.69    114.28 o 
 -11   5   4      202.00      214.87    112.60 o 
 -10   5   4      133.11      191.10    105.06 o 
  -9   5   4      169.81      166.27     94.72 o 
  -8   5   4      492.92      606.59    119.25 o 
  -7   5   4      477.02      505.53    113.12 o 
  -6   5   4     1430.65     1403.70    157.07 o 
  -5   5   4      125.31      139.89     72.72 o 
  -4   5   4      306.75      428.16     88.88 o 
  -3   5   4      813.05     1061.13    121.51 o 
  -2   5   4      950.31     1024.18    115.81 o 
  -1   5   4      408.91      544.92     86.75 o 
   0   5   4     3369.13     2680.22    131.14 o 
   1   5   4      400.80      588.00     89.22 o 
   2   5   4      816.24      983.98     90.23 o 
   3   5   4      820.60     1080.21     84.62 o 
   4   5   4      218.91      459.35    111.21 o 
   5   5   4      177.95      176.10     51.22 o 
   6   5   4     1554.18     1428.19    425.05 o 
   7   5   4      497.63      542.75     91.35 o 
   8   5   4      483.01      421.57     86.73 o 
   9   5   4      151.16       41.45     94.36 o 
  10   5   4       94.37      109.16    102.39 o 
  11   5   4      201.72      181.18    114.32 o 
 -11   6   4       21.57       22.28     93.04 o 
 -10   6   4      416.92      397.43    122.37 o 
  -9   6   4      118.18      104.47     91.95 o 
  -8   6   4      243.53      226.01     93.19 o 
  -7   6   4      101.94      152.15     80.57 o 
  -6   6   4      275.64      321.65     89.85 o 
  -5   6   4      545.43      672.31    110.67 o 
  -4   6   4      464.88      325.95     85.61 o 
  -3   6   4      562.91      700.71    105.63 o 
  -2   6   4      792.31      867.83    115.48 o 
  -1   6   4      415.03      387.04     89.41 o 
   0   6   4      181.56      324.88     63.03 o 
   1   6   4      310.30      288.27     60.98 o 
   2   6   4      811.68      882.56     88.20 o 
   3   6   4      535.02      605.53     74.20 o 
   4   6   4      475.23      453.69     91.38 o 
   5   6   4      602.02      607.90     65.61 o 
   6   6   4      270.03      256.10     65.02 o 
   7   6   4      144.97      135.99     64.04 o 
   8   6   4      243.20      230.81     73.32 o 
   9   6   4      118.33      109.94     69.37 o 
  10   6   4      382.77      409.43    151.40 o 
  11   6   4       12.41       28.33    101.19 o 
 -11   7   4       19.58       -1.23     94.50 o 
 -10   7   4       96.90      110.65     94.71 o 
  -9   7   4      718.07      678.34    134.94 o 
  -8   7   4      177.11      246.54     98.28 o 
  -7   7   4       61.35      111.04     84.01 o 
  -6   7   4      289.50      254.05     87.84 o 
  -5   7   4      369.87      483.38     97.15 o 
  -4   7   4      209.07      280.89     82.90 o 
  -3   7   4      578.14      635.06     97.89 o 
  -2   7   4      503.22      596.57     93.11 o 
  -1   7   4      875.89     1123.44     98.38 o 
   0   7   4      234.85      345.88     63.40 o 
   1   7   4      799.29      861.98     73.47 o 
   2   7   4      585.44      780.49     84.78 o 
   3   7   4      534.15      542.18     70.65 o 
   4   7   4      183.09      346.86     60.72 o 
   5   7   4      458.34      545.62     79.86 o 
   6   7   4      296.50      341.50     67.97 o 
   7   7   4       56.20      129.98     68.75 o 
   8   7   4      179.69      152.15     75.22 o 
   9   7   4      646.97      481.43     98.98 o 
  10   7   4      114.86       55.00    103.46 o 
  11   7   4       25.75       61.25    110.81 o 
 -10   8   4        4.17       31.65     95.44 o 
  -9   8   4      106.42       76.13     91.59 o 
  -8   8   4      485.45      471.80    174.27 o 
  -7   8   4      894.94      644.34    124.34 o 
  -6   8   4      479.98      445.99    120.31 o 
  -5   8   4      106.26      192.74     81.48 o 
  -4   8   4      758.61      964.60    238.58 o 
  -3   8   4      318.94      326.42     84.57 o 
  -2   8   4       34.49       95.05     45.59 o 
  -1   8   4      764.80      884.60     92.49 o 
   0   8   4     2414.92     1928.35     91.57 o 
   1   8   4      735.15      861.79    108.21 o 
   2   8   4       35.80       97.12     59.98 o 
   3   8   4      277.62      305.86     61.04 o 
   4   8   4      689.77      857.92     85.49 o 
   5   8   4       88.24      217.89     52.23 o 
   6   8   4      475.46      358.86     53.49 o 
   7   8   4      822.53      603.56     96.72 o 
   8   8   4      505.35      393.61    101.66 o 
   9   8   4      119.62       64.92     74.19 o 
  10   8   4        2.37      -11.31     73.30 o 
 -10   9   4      308.01      277.55    111.77 o 
  -9   9   4      209.14      209.66    105.38 o 
  -8   9   4      176.71      153.38     89.35 o 
  -7   9   4      728.87      959.46    197.47 o 
  -6   9   4      605.49      684.34    118.04 o 
  -5   9   4      484.41      818.58    144.83 o 
  -4   9   4      880.68      959.19    204.64 o 
  -3   9   4      362.72      560.19    101.37 o 
  -2   9   4      186.01      297.79     64.89 o 
  -1   9   4      819.42      810.80     87.13 o 
   0   9   4      968.59      910.81     71.80 o 
   1   9   4      788.40      852.92    109.33 o 
   2   9   4      215.25      298.67     76.47 o 
   3   9   4      359.81      459.67     84.77 o 
   4   9   4      771.52      672.47     90.01 o 
   5   9   4      570.67      871.65     80.91 o 
   6   9   4      523.21      486.70     58.63 o 
   7   9   4      729.91      859.27     88.99 o 
   8   9   4      149.74       79.90     68.44 o 
   9   9   4      208.97      150.49     78.77 o 
  10   9   4      298.09      238.48     91.64 o 
 -10  10   4      196.76      226.62    111.15 o 
  -9  10   4      301.96      379.09    114.20 o 
  -8  10   4      185.60      243.90     97.71 o 
  -7  10   4      193.54      253.09     92.81 o 
  -6  10   4      508.44      350.19    175.18 o 
  -5  10   4      763.93      896.49    128.39 o 
  -4  10   4      544.99      856.14    119.04 o 
  -3  10   4     1738.05     1629.89    101.42 o 
  -2  10   4      448.87      533.84    118.50 o 
  -1  10   4      793.09     1034.25     74.38 o 
   0  10   4        1.28      106.16     41.79 o 
   1  10   4      940.04     1421.47    224.97 o 
   2  10   4      496.84      555.98     90.81 o 
   3  10   4     1802.37     1524.23    124.06 o 
   4  10   4      560.61      755.40     82.16 o 
   5  10   4      666.86      857.89     88.90 o 
   6  10   4      490.06      359.82     54.18 o 
   7  10   4      157.95      179.18     60.38 o 
   8  10   4      188.81      212.05     80.82 o 
   9  10   4      347.01      263.65     88.39 o 
  10  10   4      179.24      163.83     87.34 o 
 -10  11   4      300.50      435.40    121.87 o 
  -9  11   4      416.61      418.91    121.83 o 
  -8  11   4       72.64      186.68     97.17 o 
  -7  11   4       69.80      111.79     88.77 o 
  -6  11   4      135.66      170.29    110.05 o 
  -5  11   4      496.25      416.62    112.85 o 
  -4  11   4      132.99      278.34    129.34 o 
  -3  11   4      203.09      327.22     89.90 o 
  -2  11   4      596.47      615.46     78.47 o 
  -1  11   4      696.75      663.64     69.71 o 
   0  11   4       21.04       89.85     49.78 o 
   1  11   4      718.04      694.13    125.72 o 
   2  11   4      647.33      727.58     99.34 o 
   3  11   4      166.51      504.91     87.12 o 
   4  11   4      135.60      175.11     62.77 o 
   5  11   4      573.45      501.69     74.76 o 
   6  11   4      171.18      217.35     50.22 o 
   7  11   4       52.14       54.97     44.05 o 
   8  11   4       74.15      108.60     75.68 o 
   9  11   4      347.70      290.33    122.60 o 
  10  11   4      318.36      251.04     95.55 o 
 -10  12   4       29.89       24.52     97.89 o 
  -9  12   4       90.62       50.11     85.59 o 
  -8  12   4      476.43      510.61    120.13 o 
  -7  12   4       93.16      128.86     89.24 o 
  -6  12   4      157.83      143.55     82.88 o 
  -5  12   4      426.63      416.45    100.38 o 
  -4  12   4       80.33      102.08     52.50 o 
  -3  12   4     1905.76     1633.38    132.93 o 
  -2  12   4      231.30      281.32     60.39 o 
  -1  12   4      280.30      485.09     62.18 o 
   0  12   4      474.43      806.80    116.30 o 
   1  12   4      207.98      296.86     80.79 o 
   2  12   4      234.64      284.13     77.23 o 
   3  12   4     1806.31     1657.82    121.90 o 
   4  12   4      157.16      134.21     62.98 o 
   5  12   4      484.08      441.65     72.73 o 
   6  12   4      143.20      126.36     49.38 o 
   7  12   4       66.55      105.70     47.07 o 
   8  12   4      522.61      342.00     91.24 o 
   9  12   4       69.64       57.82     76.33 o 
  10  12   4       32.33        6.66     80.81 o 
  -9  13   4        2.55        2.27     89.93 o 
  -8  13   4      124.89      101.22     85.40 o 
  -7  13   4      651.18      684.28    126.62 o 
  -6  13   4      282.61      188.45     89.20 o 
  -5  13   4      253.30      285.63    116.21 o 
  -4  13   4      487.00      459.79    108.98 o 
  -3  13   4      108.62      138.12     51.99 o 
  -2  13   4     1503.45     1409.58     90.65 o 
  -1  13   4       80.16      110.15     53.99 o 
   0  13   4     1631.84     1663.66    142.27 o 
   1  13   4      131.63      258.91    124.53 o 
   2  13   4     1581.23     1536.70    131.85 o 
   3  13   4      159.05      231.61     74.41 o 
   4  13   4      458.49      543.28     90.77 o 
   5  13   4      227.36      402.65     80.77 o 
   6  13   4      238.93      177.63     51.88 o 
   7  13   4      660.75      579.39     79.48 o 
   8  13   4      131.68       77.50     58.47 o 
   9  13   4        0.28       31.67     78.02 o 
  -9  14   4      162.52       76.36     92.72 o 
  -8  14   4      196.01      296.24    105.57 o 
  -7  14   4      222.91      235.14     95.34 o 
  -6  14   4      501.85      491.16     89.60 o 
  -5  14   4      144.35       84.42     55.76 o 
  -4  14   4      161.16      145.49     64.29 o 
  -3  14   4      134.42      142.34     51.98 o 
  -2  14   4      628.92      838.61     94.50 o 
  -1  14   4     1337.07     1384.64    114.86 o 
   0  14   4      133.03       80.25     71.88 o 
   1  14   4     1490.51     1419.00    130.82 o 
   2  14   4      731.87      839.71    115.52 o 
   3  14   4      209.23      226.37    110.58 o 
   4  14   4      142.32      166.16     67.38 o 
   5  14   4       98.63       17.05     57.90 o 
   6  14   4      486.93      546.27     77.76 o 
   7  14   4      233.80      193.66     54.31 o 
   8  14   4      179.53      229.62     68.77 o 
   9  14   4      144.32       78.54     79.46 o 
  -9  15   4      381.51      296.07    131.95 o 
  -8  15   4       11.68       -8.26     83.46 o 
  -7  15   4      245.96      158.90     73.72 o 
  -6  15   4      179.99      192.72     66.38 o 
  -5  15   4      165.75      154.88     77.62 o 
  -4  15   4      271.43      200.66     56.41 o 
  -3  15   4       21.59       95.84     49.58 o 
  -2  15   4     1492.78     1207.04    104.73 o 
  -1  15   4      806.49      820.24    120.60 o 
   0  15   4        3.57       54.83     65.63 o 
   1  15   4      884.93     1088.42    255.96 o 
   2  15   4     1322.42     1473.68    148.45 o 
   3  15   4        7.96      118.36     63.20 o 
   4  15   4      265.35      119.97     66.82 o 
   5  15   4      102.05      155.34     70.33 o 
   6  15   4      227.52      255.85     63.49 o 
   7  15   4      247.63      137.33     56.63 o 
   8  15   4        7.80       60.52     67.95 o 
   9  15   4      429.70      280.41     98.85 o 
  -9  16   4       30.61      144.63    145.14 o 
  -8  16   4      250.94      278.54     80.78 o 
  -7  16   4       99.39       89.28     64.88 o 
  -6  16   4      128.90       53.50     60.04 o 
  -5  16   4      210.51      167.44     57.88 o 
  -4  16   4      245.99      193.79     57.62 o 
  -3  16   4      567.40      520.31     73.34 o 
  -2  16   4       78.40       47.37     55.78 o 
  -1  16   4      254.88      277.18     86.43 o 
   0  16   4      149.24      188.99    104.81 o 
   1  16   4      249.14      303.47     84.92 o 
   2  16   4       71.09       45.18     69.24 o 
   3  16   4      624.99      793.86    109.87 o 
   4  16   4      175.60      167.99     71.18 o 
   5  16   4      180.34      231.09     75.49 o 
   6  16   4      120.03       60.66     55.12 o 
   7  16   4      119.58      136.39     60.64 o 
   8  16   4      254.84      260.37     66.77 o 
   9  16   4       37.57      134.13     79.76 o 
  -8  17   4      281.08      160.48     73.45 o 
  -7  17   4      183.14      189.41    101.77 o 
  -6  17   4      124.47       91.31     75.62 o 
  -5  17   4      224.17      233.83     61.96 o 
  -4  17   4        1.46      -20.03     45.17 o 
  -3  17   4      193.06      237.42     68.97 o 
  -2  17   4      173.55      153.18     65.20 o 
  -1  17   4      216.65      243.18     87.19 o 
   0  17   4     1418.34     1380.84    208.64 o 
   1  17   4      226.15      131.79     76.59 o 
   2  17   4      166.97      198.15     81.71 o 
   3  17   4      160.40      229.05     85.96 o 
   4  17   4       16.59       73.76     63.86 o 
   5  17   4      225.81      144.07     71.24 o 
   6  17   4      144.48      160.72     62.99 o 
   7  17   4      210.88      256.66     66.64 o 
   8  17   4      312.55      187.67     64.30 o 
  -8  18   4      263.11      215.04     67.72 o 
  -7  18   4      387.14      296.88     73.05 o 
  -6  18   4       93.38       61.39     58.43 o 
  -5  18   4      103.27      104.92     57.89 o 
  -4  18   4      104.91      122.21     78.05 o 
  -3  18   4       41.05       21.35     59.58 o 
  -2  18   4      206.50      373.10    104.32 o 
  -1  18   4      573.90      750.28    121.97 o 
   0  18   4      217.81      156.26     81.99 o 
   1  18   4      601.32      713.50    118.60 o 
   2  18   4      259.36      337.14     90.96 o 
   3  18   4       73.36       53.38     66.69 o 
   4  18   4      123.49      128.26     76.54 o 
   5  18   4       96.59       46.46     65.48 o 
   6  18   4      122.06      138.24     64.57 o 
   7  18   4      398.85      287.90     89.47 o 
   8  18   4      262.37      250.51     73.42 o 
  -8  19   4       35.96      105.26     65.72 o 
  -7  19   4        2.73       -8.96     53.19 o 
  -6  19   4      106.81       76.20     60.12 o 
  -5  19   4      355.00      312.38     69.21 o 
  -4  19   4      264.57      171.88     73.45 o 
  -3  19   4      134.74      140.26     69.52 o 
  -2  19   4      613.28      482.77    114.13 o 
  -1  19   4      361.60      419.71    102.08 o 
   0  19   4       14.67      126.80     80.13 o 
   1  19   4      388.10      382.77     98.41 o 
   2  19   4      673.98      705.36    117.02 o 
   3  19   4      160.53      170.31     82.51 o 
   4  19   4      265.15      334.64     93.85 o 
   5  19   4      330.06      331.29     92.13 o 
   6  19   4       98.77       95.77     60.04 o 
   7  19   4        4.53       18.10     55.99 o 
   8  19   4       34.10      119.83     64.63 o 
  -7  20   4      294.86      261.97     74.82 o 
  -6  20   4      181.24      123.06     64.08 o 
  -5  20   4       64.55       40.95     67.86 o 
  -4  20   4      410.75      218.19     78.13 o 
  -3  20   4      113.73      106.07    101.50 o 
  -2  20   4      390.39      309.42    102.56 o 
  -1  20   4      448.40      622.72    119.61 o 
   0  20   4      351.57      380.71    102.87 o 
   1  20   4      509.42      488.91    111.45 o 
   2  20   4      390.37      467.77    101.15 o 
   3  20   4      151.33      164.80     84.19 o 
   4  20   4      410.32      468.20    102.71 o 
   5  20   4       37.21      104.61     78.88 o 
   6  20   4      159.92      166.57     68.85 o 
   7  20   4      293.58      213.88     72.67 o 
  -7  21   4      159.99      118.82     66.70 o 
  -6  21   4       59.56       72.60     76.84 o 
  -5  21   4      294.97      247.99     82.89 o 
  -4  21   4      133.95      129.18     75.37 o 
  -3  21   4      306.19      214.86     95.33 o 
  -2  21   4      107.44       94.74     85.38 o 
  -1  21   4      333.45      280.39    106.65 o 
   0  21   4      523.11      522.03    113.80 o 
   1  21   4      350.88      263.80     98.63 o 
   2  21   4      102.83       43.72     82.30 o 
   3  21   4      313.90      388.55    102.41 o 
   4  21   4      157.79      203.92     89.16 o 
   5  21   4      288.54      407.54    103.68 o 
   6  21   4       59.00       76.92     63.80 o 
   7  21   4      148.39      143.96     66.91 o 
  -6  22   4       28.79       14.39     70.55 o 
  -5  22   4      317.29      155.27     80.33 o 
  -4  22   4      154.03      116.23     70.20 o 
  -3  22   4      191.93      164.61     91.83 o 
  -2  22   4       32.75      107.15     86.59 o 
  -1  22   4      375.07      308.35    167.56 o 
   0  22   4      373.69      427.94    113.49 o 
   1  22   4      427.81      594.33    119.31 o 
   2  22   4       28.34       -6.97     94.85 o 
   3  22   4      201.56      235.82     92.59 o 
   4  22   4      155.66      312.08     97.09 o 
   5  22   4      295.91      337.13    100.18 o 
   6  22   4       36.01       82.75     63.85 o 
  -5  23   4      312.45      225.29     85.93 o 
  -4  23   4      189.36       52.64     87.11 o 
  -3  23   4      157.42      234.57     98.56 o 
  -2  23   4      414.10      515.55    123.21 o 
  -1  23   4      136.52       74.99     88.99 o 
   0  23   4        7.97       18.49     82.38 o 
   1  23   4      158.32      198.48     92.83 o 
   2  23   4      408.89      472.77    117.00 o 
   3  23   4      139.78      238.21     93.97 o 
   4  23   4      196.48      238.30     96.17 o 
   5  23   4      297.36      372.96    106.61 o 
  -5  24   4       32.13       22.00     73.96 o 
  -4  24   4      185.87      310.66    106.08 o 
  -3  24   4       86.99       97.25     91.21 o 
  -2  24   4      366.19      322.38    111.82 o 
  -1  24   4       46.88       74.84     93.59 o 
   0  24   4        0.67      106.71     93.90 o 
   1  24   4       36.91       69.61     86.51 o 
   2  24   4      341.14      546.75    119.75 o 
   3  24   4       78.92      138.16     89.64 o 
   4  24   4      206.41      330.46    123.00 o 
   5  24   4       44.30       80.72     88.02 o 
  -4  25   4      504.18      515.97    124.85 o 
  -3  25   4      210.17      166.86     96.75 o 
  -2  25   4       34.82       75.60     91.47 o 
  -1  25   4      132.35      296.29    109.65 o 
   0  25   4      117.32       50.50     91.12 o 
   1  25   4      155.05      173.69     89.15 o 
   2  25   4       28.86      -44.30     76.67 o 
   3  25   4      215.46      216.28    186.48 o 
   4  25   4      531.54      635.37    128.89 o 
  -2  26   4      138.81      150.71     98.69 o 
  -1  26   4      307.94      480.45    125.84 o 
   0  26   4      257.04      354.54    195.00 o 
   1  26   4      320.38      235.51    122.12 o 
   2  26   4      134.67      146.13    102.28 o 
   0   0   5      508.08      364.82    138.61 o 
   1   0   5      173.28       71.44     89.14 o 
   2   0   5        3.03       84.21     96.37 o 
   3   0   5     3214.19     3059.80    429.15 o 
   4   0   5       57.87      114.26     88.81 o 
   5   0   5      300.26      149.30    167.93 o 
   6   0   5       26.11       33.70     75.41 o 
   7   0   5      120.08       52.42     91.15 o 
   8   0   5      434.27      343.50    116.51 o 
   9   0   5       97.23       82.45     96.46 o 
  -9   1   5       23.43        1.66     92.92 o 
  -8   1   5        5.79       71.04     87.08 o 
  -7   1   5      303.88      230.95     98.86 o 
  -6   1   5       78.44       30.20     78.42 o 
  -5   1   5       14.40       88.00     80.35 o 
  -4   1   5      332.55      316.57    102.45 o 
  -3   1   5      152.89      120.85     85.07 o 
  -2   1   5      720.73      861.50    245.22 o 
  -1   1   5      285.74      170.25     84.49 o 
   0   1   5      441.31      280.26    123.91 o 
   1   1   5      253.02       81.69     78.96 o 
   2   1   5      619.35      717.89    317.80 o 
   3   1   5      208.03      244.92    113.26 o 
   4   1   5      356.32      310.24    105.56 o 
   5   1   5       11.40       95.50     85.81 o 
   6   1   5      111.44       36.57     79.21 o 
   7   1   5      269.21      191.66     99.81 o 
   8   1   5       16.77       33.30     88.46 o 
   9   1   5       22.52        3.17     88.03 o 
  -9   2   5      225.95      223.25    106.18 o 
  -8   2   5       50.40       85.16     91.08 o 
  -7   2   5      278.75      356.83    107.30 o 
  -6   2   5      250.16      271.17     97.02 o 
  -5   2   5      213.57      193.90    116.97 o 
  -4   2   5       72.03       21.95     86.58 o 
  -3   2   5      187.77      106.58     85.06 o 
  -2   2   5      200.64      271.92     97.43 o 
  -1   2   5      565.42      630.08    136.27 o 
   0   2   5        2.12      211.17     80.27 o 
   1   2   5      656.62      540.26    113.64 o 
   2   2   5      271.10      247.86     63.46 o 
   3   2   5      167.63      157.67     67.83 o 
   4   2   5       69.60       59.86     90.30 o 
   5   2   5      232.46      297.54    108.94 o 
   6   2   5      249.75      184.25     92.42 o 
   7   2   5      273.74      221.52    106.50 o 
   8   2   5       53.59      129.55     97.44 o 
   9   2   5      262.48      283.58    117.16 o 
  -9   3   5      143.02      -10.82     89.74 o 
  -8   3   5       10.47       75.64     91.14 o 
  -7   3   5      226.10      262.01    104.85 o 
  -6   3   5      266.96      213.76     95.60 o 
  -5   3   5       37.33       -8.44     73.30 o 
  -4   3   5       24.40      -11.84     72.72 o 
  -3   3   5      287.70      341.59    101.00 o 
  -2   3   5     1006.31     1148.79    146.76 o 
  -1   3   5      409.35      214.28    140.32 o 
   0   3   5        0.91      -78.18     52.12 o 
   1   3   5      466.68      383.80    104.01 o 
   2   3   5     1038.61     1021.26    108.04 o 
   3   3   5      318.34      462.64    107.60 o 
   4   3   5       23.59       -4.22     76.34 o 
   5   3   5       37.22       70.79    173.91 o 
   6   3   5      229.13      179.94    101.84 o 
   7   3   5      230.50      341.85    114.96 o 
   8   3   5       21.56     -103.09     80.37 o 
   9   3   5      157.93      148.59    104.64 o 
  -9   4   5      179.47      212.23    114.23 o 
  -8   4   5      225.41      153.42     98.17 o 
  -7   4   5      171.83       73.03     87.35 o 
  -6   4   5       59.11      109.34     81.82 o 
  -5   4   5       67.86       78.58     76.28 o 
  -4   4   5     1151.71     1005.75    139.15 o 
  -3   4   5      455.45      501.20    107.35 o 
  -2   4   5       64.72      235.20     85.11 o 
  -1   4   5      279.93      281.48     71.23 o 
   0   4   5      441.87      287.14     74.84 o 
   1   4   5      321.35      539.22    153.17 o 
   2   4   5       74.89      260.73     67.37 o 
   3   4   5      504.35      790.20     89.21 o 
   4   4   5     1149.67     1365.25    265.90 o 
   5   4   5       45.16       -7.98     77.74 o 
   6   4   5       41.35       91.62     95.92 o 
   7   4   5      136.99      164.21    105.96 o 
   8   4   5      221.40       78.00     92.56 o 
   9   4   5      196.66      121.24    107.66 o 
  -9   5   5       26.68       99.71     94.55 o 
  -8   5   5      415.66      476.81    125.35 o 
  -7   5   5      162.72      182.52     96.28 o 
  -6   5   5       50.75      114.95     87.44 o 
  -5   5   5      488.92      322.26    117.55 o 
  -4   5   5      240.26      302.74     94.96 o 
  -3   5   5     1206.37     1081.10    177.82 o 
  -2   5   5      756.69      855.79    212.00 o 
  -1   5   5      153.87      148.61     65.88 o 
   0   5   5      933.39     1340.49    126.22 o 
   1   5   5      109.07      130.12     64.49 o 
   2   5   5      787.94      814.58    101.14 o 
   3   5   5     1096.91     1030.22    104.57 o 
   4   5   5      201.71      317.60    125.92 o 
   5   5   5      499.85      342.11    120.59 o 
   6   5   5       33.94       82.18     94.02 o 
   7   5   5      126.98       81.09    102.01 o 
   8   5   5      437.84      579.11    144.86 o 
   9   5   5       25.14      111.10    102.11 o 
  -9   6   5      295.27      268.78    114.44 o 
  -8   6   5      114.78       61.98     90.91 o 
  -7   6   5      104.69      213.69    100.94 o 
  -6   6   5      395.57      462.42    116.83 o 
  -5   6   5      281.97      299.25    137.76 o 
  -4   6   5       67.05      165.35     79.24 o 
  -3   6   5      103.89      189.33     80.40 o 
  -2   6   5     1436.86     1688.68    171.67 o 
  -1   6   5      562.21      641.85     93.11 o 
   0   6   5       45.52       84.56     62.14 o 
   1   6   5      511.07      597.74    106.57 o 
   2   6   5     1522.00     1750.82    131.33 o 
   3   6   5       90.55      133.15     57.89 o 
   4   6   5       70.60       99.83     50.82 o 
   5   6   5      339.16      462.98    132.97 o 
   6   6   5      341.61      303.20    119.13 o 
   7   6   5      108.98      127.07    106.52 o 
   8   6   5      121.07       74.33    103.75 o 
   9   6   5      273.67      255.09    129.86 o 
  -9   7   5      140.26      106.66     98.71 o 
  -8   7   5      304.47      236.71    102.61 o 
  -7   7   5       86.64      124.27     93.20 o 
  -6   7   5      679.15      634.81    123.60 o 
  -5   7   5      166.90      182.38     89.86 o 
  -4   7   5       28.18      121.58     76.05 o 
  -3   7   5      488.07      317.73     91.31 o 
  -2   7   5     1171.54     1117.73    109.62 o 
  -1   7   5      823.49     1034.23    108.57 o 
   0   7   5      955.98     1201.78    136.23 o 
   1   7   5      804.87      934.09    124.67 o 
   2   7   5      961.43     1017.05    124.65 o 
   3   7   5      447.93      492.11     79.70 o 
   4   7   5       40.89      105.87     56.64 o 
   5   7   5      188.43      283.46    121.76 o 
   6   7   5      799.04      758.57    154.84 o 
   7   7   5       90.63      105.84    104.43 o 
   8   7   5      310.63      312.41    130.65 o 
   9   7   5      134.59       41.81    107.88 o 
  -9   8   5      278.99      186.99    111.87 o 
  -8   8   5       82.50       78.72     95.26 o 
  -7   8   5      282.01      254.62    193.42 o 
  -6   8   5       24.52      130.71     89.51 o 
  -5   8   5      235.97      224.01     90.14 o 
  -4   8   5     1002.98      793.30    123.56 o 
  -3   8   5       30.60      132.20     74.74 o 
  -2   8   5       99.82      240.61     67.75 o 
  -1   8   5      745.11     1042.78    112.93 o 
   0   8   5      264.65      279.27    129.99 o 
   1   8   5      704.02      905.49    122.90 o 
   2   8   5      102.24      239.59     81.85 o 
   3   8   5       50.92      155.77     74.84 o 
   4   8   5      959.12      951.99    114.42 o 
   5   8   5      296.84      424.39    195.93 o 
   6   8   5       19.66       98.13    102.81 o 
   7   8   5      310.96      475.33    139.75 o 
   8   8   5      108.91       42.65    108.94 o 
   9   8   5      270.03      155.83    122.86 o 
  -8   9   5      147.82       44.66     96.67 o 
  -7   9   5      294.08      281.76    105.25 o 
  -6   9   5      138.15      341.95    107.05 o 
  -5   9   5       58.34      135.56     81.83 o 
  -4   9   5       29.61       56.84     74.51 o 
  -3   9   5      918.84      580.03    189.91 o 
  -2   9   5      222.65      210.74     65.79 o 
  -1   9   5      731.74      724.62     93.66 o 
   0   9   5      179.91      216.43     81.40 o 
   1   9   5      607.94      607.13    183.42 o 
   2   9   5      214.19      195.38     77.24 o 
   3   9   5      828.25      711.58    173.40 o 
   4   9   5       12.51       43.02     56.62 o 
   5   9   5       83.92      195.34     78.55 o 
   6   9   5      159.92      175.30    124.72 o 
   7   9   5      315.14      632.76    153.30 o 
   8   9   5      142.31      233.17    125.71 o 
  -8  10   5      226.04      199.40    104.85 o 
  -7  10   5        0.46       53.46     85.77 o 
  -6  10   5      134.76      158.58     94.43 o 
  -5  10   5     1036.91      972.99    191.82 o 
  -4  10   5       39.89       65.19     53.50 o 
  -3  10   5      334.12      323.00     70.42 o 
  -2  10   5      115.10      186.53     70.27 o 
  -1  10   5      428.57      485.99    102.62 o 
   0  10   5      727.82      698.68    114.87 o 
   1  10   5      331.98      369.27    105.59 o 
   2  10   5      154.36      284.73     88.58 o 
   3  10   5      370.86      353.50     88.65 o 
   4  10   5       56.28      130.66     69.14 o 
   5  10   5     1105.08     1199.82    119.84 o 
   6  10   5      110.48      273.42    145.91 o 
   7  10   5        2.73       64.86    112.03 o 
   8  10   5      224.04      155.18    125.85 o 
  -8  11   5      155.99      210.89    104.37 o 
  -7  11   5      248.76      204.84    105.84 o 
  -6  11   5      348.85      409.45    113.24 o 
  -5  11   5       27.90      125.88     88.19 o 
  -4  11   5       36.33       41.12     54.49 o 
  -3  11   5      227.10      192.43     65.28 o 
  -2  11   5      340.00      230.65     68.38 o 
  -1  11   5      553.33      792.00    120.28 o 
   0  11   5      178.12      281.45     95.72 o 
   1  11   5      539.86      626.08    190.67 o 
   2  11   5      305.13      387.69    102.43 o 
   3  11   5      183.70      215.39     76.28 o 
   4  11   5       47.26       73.40     69.50 o 
   5  11   5       11.17       12.71     58.56 o 
   6  11   5      351.84      279.12    133.15 o 
   7  11   5      256.06      340.42    134.69 o 
   8  11   5      142.90      248.68    133.19 o 
  -8  12   5      187.31      161.36    100.76 o 
  -7  12   5      125.75        5.18     84.07 o 
  -6  12   5      293.45      253.11    101.95 o 
  -5  12   5      322.02      290.85     80.61 o 
  -4  12   5       61.96       59.76     56.28 o 
  -3  12   5      207.40      271.44     71.82 o 
  -2  12   5       75.49      -47.77     63.26 o 
  -1  12   5      213.38      146.00     80.33 o 
   0  12   5      383.99      536.46    118.26 o 
   1  12   5      231.13      238.56     86.19 o 
   2  12   5       79.98       87.70     71.44 o 
   3  12   5      228.09      322.69     89.12 o 
   4  12   5       59.86       45.19     66.65 o 
   5  12   5      267.03      332.90     87.28 o 
   6  12   5      299.53      326.01    279.03 o 
   7  12   5      120.21       50.02    112.09 o 
   8  12   5      201.27      273.78    136.47 o 
  -8  13   5      113.45      142.77     95.86 o 
  -7  13   5      425.08      365.07    120.17 o 
  -6  13   5       25.36       60.67     61.21 o 
  -5  13   5        1.59        9.50     59.19 o 
  -4  13   5      554.17      496.21     86.00 o 
  -3  13   5       93.48       69.47     58.34 o 
  -2  13   5       54.51      121.59     81.11 o 
  -1  13   5      373.89      273.64     91.63 o 
   0  13   5      334.88      410.70    129.41 o 
   1  13   5      342.08      306.12     96.40 o 
   2  13   5       60.32      104.64     76.69 o 
   3  13   5      111.38      115.94     73.80 o 
   4  13   5      540.12      679.28    110.44 o 
   5  13   5        0.41       76.44     72.12 o 
   6  13   5       29.97      -21.25    198.05 o 
   7  13   5      420.35      359.55    246.05 o 
   8  13   5      108.63      154.65    140.07 o 
  -7  14   5      321.66      229.05     71.48 o 
  -6  14   5      210.80      125.49     69.80 o 
  -5  14   5      228.80      138.50     72.21 o 
  -4  14   5      256.70      253.19     66.00 o 
  -3  14   5      150.71      111.75     73.09 o 
  -2  14   5      233.01      363.72    103.22 o 
  -1  14   5      257.66      203.19     92.86 o 
   0  14   5      322.50      326.10     97.38 o 
   1  14   5      306.80      308.59     93.55 o 
   2  14   5      253.15      281.24     89.44 o 
   3  14   5      188.65      116.90     75.82 o 
   4  14   5      272.47      285.95     88.22 o 
   5  14   5      232.34      227.71     85.89 o 
   6  14   5      218.33      281.41     83.67 o 
   7  14   5      303.85      472.46    273.94 o 
  -7  15   5        3.38       92.23     64.50 o 
  -6  15   5      639.87      451.72    158.81 o 
  -5  15   5       48.35       43.68     60.77 o 
  -4  15   5      402.44      363.96     81.15 o 
  -3  15   5       93.63       83.45     82.29 o 
  -2  15   5      653.92      864.25    136.82 o 
  -1  15   5      314.09      290.30     97.01 o 
   0  15   5      314.05      396.68    109.45 o 
   1  15   5      321.70      471.89    109.65 o 
   2  15   5      719.38      741.69    126.84 o 
   3  15   5      106.13       79.93     74.61 o 
   4  15   5      383.52      413.89    110.93 o 
   5  15   5       45.09       92.13     77.09 o 
   6  15   5      577.38      556.80    111.64 o 
   7  15   5        2.74       28.18    230.59 o 
  -6  16   5       54.84       43.71     61.77 o 
  -5  16   5      642.03      580.65    128.91 o 
  -4  16   5      109.95       78.20     83.09 o 
  -3  16   5      156.59      203.12     96.01 o 
  -2  16   5       24.02       41.65     92.58 o 
  -1  16   5      377.31      380.10    103.60 o 
   0  16   5      291.35       80.53    112.36 o 
   1  16   5      409.81      336.69    101.70 o 
   2  16   5       16.81      170.09     89.46 o 
   3  16   5      140.51      194.99     91.75 o 
   4  16   5       90.48      242.18     87.32 o 
   5  16   5      612.98      642.09    116.49 o 
   6  16   5       40.56       63.73     75.86 o 
  -6  17   5       33.44       62.71     57.34 o 
  -5  17   5       93.24      -10.59     66.32 o 
  -4  17   5       81.09       24.60     80.68 o 
  -3  17   5      430.74      361.14    105.81 o 
  -2  17   5      224.80      235.42     98.07 o 
  -1  17   5      194.26      140.49     96.00 o 
   0  17   5      196.41      239.93     96.69 o 
   1  17   5      203.15      264.90     95.08 o 
   2  17   5      217.87      317.74    103.87 o 
   3  17   5      402.34      630.69    120.81 o 
   4  17   5       82.58      165.03     88.69 o 
   5  17   5       93.21       89.31     83.00 o 
   6  17   5       32.84       79.35     77.16 o 
  -6  18   5       32.02       73.65     69.24 o 
  -5  18   5       86.37       93.18     70.64 o 
  -4  18   5      407.30      266.02    129.47 o 
  -3  18   5        9.57      -53.75     71.23 o 
  -2  18   5      359.48      320.40    106.97 o 
  -1  18   5      115.28       51.46     84.67 o 
   0  18   5      106.61       59.24     82.37 o 
   1  18   5      126.68      195.18     96.36 o 
   2  18   5      355.54      336.37    103.44 o 
   3  18   5       20.66       62.53     80.69 o 
   4  18   5      419.66      495.37    112.09 o 
   5  18   5       66.18      131.41     93.49 o 
   6  18   5       33.00      137.64     90.08 o 
  -5  19   5       86.10       83.09     85.57 o 
  -4  19   5        0.06       -7.45     81.92 o 
  -3  19   5       99.49       82.09     92.55 o 
  -2  19   5      213.24       97.85     91.46 o 
  -1  19   5      249.43      425.08    112.91 o 
   0  19   5       15.87        7.98     82.44 o 
   1  19   5      245.37      227.24    102.29 o 
   2  19   5      228.27      370.63    157.10 o 
   3  19   5       83.13      183.10     92.53 o 
   4  19   5        0.68       63.47     82.63 o 
   5  19   5       79.47      188.26    153.83 o 
  -4  20   5       51.28       60.06     93.74 o 
  -3  20   5      100.77       44.49     94.96 o 
  -2  20   5      111.88       78.51     90.51 o 
  -1  20   5      235.37      342.75    111.82 o 
   0  20   5       34.81      -33.99     83.45 o 
   1  20   5      234.73      290.10    107.73 o 
   2  20   5       91.62      150.31     91.41 o 
   3  20   5       90.23       53.25     87.25 o 
   4  20   5       54.89      125.76     86.06 o 
  -3  21   5      114.82      -26.37     84.09 o 
  -2  21   5       82.59       84.69     92.63 o 
  -1  21   5      161.41      215.30    109.13 o 
   0  21   5        2.36       72.94     88.25 o 
   1  21   5      183.63      274.36    107.55 o 
   2  21   5       87.47      109.86    107.13 o 
   3  21   5      135.85      114.33     95.02 o 
  -2  22   5      177.09      258.55    110.29 o 
  -1  22   5      104.92      156.25    107.98 o 
   0  22   5      274.57      172.37    101.45 o 
   1  22   5       82.58      116.84     99.76 o 
   2  22   5      161.38      140.14     98.06 o 
   1   0   6      381.01      502.63    308.34 o 
   2   0   6       22.66       17.62     95.44 o 
   3   0   6      139.04       66.77    101.76 o 
   4   0   6       51.93      123.14    108.41 o 
   5   0   6      158.58      144.18    111.43 o 
   6   0   6       19.11        6.98     95.33 o 
   7   0   6      110.36       80.91    109.82 o 
  -7   1   6        7.10       10.02    100.65 o 
  -6   1   6      150.14      170.22    106.69 o 
  -5   1   6      104.73      129.26    111.88 o 
  -4   1   6      425.57      266.00    221.48 o 
  -3   1   6       88.90       72.01    103.02 o 
  -2   1   6       35.89      -33.77     92.06 o 
  -1   1   6      222.47      206.46    419.40 o 
   0   1   6      118.34       19.06    116.14 o 
   2   1   6       35.67     -111.65    138.73 o 
   3   1   6       92.79      -50.42    102.18 o 
   4   1   6      421.17      291.35    134.06 o 
   5   1   6       86.65       27.68    144.90 o 
   6   1   6      145.47      215.81    123.63 o 
   7   1   6        4.14       39.44    105.76 o 
  -7   2   6       64.02       71.29    106.51 o 
  -6   2   6      108.17       56.08    157.02 o 
  -5   2   6      148.84      103.43    104.99 o 
  -4   2   6       22.91       69.74    115.36 o 
  -3   2   6      250.46      333.58    124.78 o 
  -2   2   6      366.96      242.31    128.07 o 
  -1   2   6       49.11      111.90     87.21 o 
   0   2   6      270.29       79.03    188.05 o 
   2   2   6      324.84      475.78    754.59 o 
   3   2   6      263.96      172.13    136.56 o 
   4   2   6       30.92     -104.86     91.83 o 
   5   2   6      136.38      142.25    113.01 o 
   6   2   6      143.61       38.95    115.55 o 
   7   2   6       51.33       26.51    114.83 o 
  -7   3   6       96.26      155.76    111.89 o 
  -6   3   6      177.61      246.41    109.23 o 
  -5   3   6      390.57      423.30    124.45 o 
  -4   3   6       18.26       31.82     91.53 o 
  -3   3   6       71.65      132.13    102.63 o 
  -2   3   6       36.25      -16.24     92.77 o 
  -1   3   6      361.97      294.69     89.70 o 
   0   3   6      221.66      264.06    133.19 o 
   1   3   6      293.79      274.69    109.11 o 
   2   3   6       49.67       15.01    116.75 o 
   3   3   6       72.00       59.61    112.21 o 
   4   3   6       12.24       19.56    116.79 o 
   5   3   6      441.71      492.70    149.69 o 
   6   3   6      160.11       71.95    117.17 o 
   7   3   6      117.52      207.73    210.11 o 
  -6   4   6       65.55       63.74    138.96 o 
  -5   4   6      207.51      128.04    101.44 o 
  -4   4   6      184.51      221.56    105.41 o 
  -3   4   6      144.06       48.72     91.36 o 
  -2   4   6       26.70       81.52     61.91 o 
  -1   4   6       39.66       89.16    110.48 o 
   0   4   6       13.77       -8.81    112.92 o 
   1   4   6       67.47       92.95     78.42 o 
   3   4   6      147.60      173.47    137.48 o 
   4   4   6      183.30      317.16    140.58 o 
   5   4   6      204.18      301.60    262.98 o 
   6   4   6       69.35      101.36    120.21 o 
  -6   5   6       75.12      152.30    102.51 o 
  -5   5   6      110.79      105.90     97.41 o 
  -4   5   6      959.29      929.02    379.02 o 
  -3   5   6      101.40       52.06     92.45 o 
  -2   5   6       58.29       75.60     69.23 o 
  -1   5   6      196.59       79.22     92.29 o 
   0   5   6        2.32       16.57    122.77 o 
   1   5   6      165.05      107.09     82.23 o 
   2   5   6       72.11       52.25     95.96 o 
   3   5   6       88.39      130.06    251.72 o 
   4   5   6      972.79     1259.76    723.02 o 
   5   5   6      114.05       96.55    129.28 o 
   6   5   6       80.19       91.40    119.05 o 
  -6   6   6      472.09      220.94    103.58 o 
  -5   6   6       95.54      182.68    111.01 o 
  -4   6   6       33.82      118.14     93.04 o 
  -3   6   6      319.66      334.71    113.68 o 
  -2   6   6      296.65      250.14     82.87 o 
  -1   6   6      179.38       87.71    119.46 o 
   0   6   6       81.33       47.07     71.99 o 
   1   6   6      158.19      190.40     88.37 o 
   2   6   6      289.64      386.15    102.21 o 
   4   6   6       40.95       32.86    121.06 o 
   5   6   6       83.06       12.25    116.41 o 
   6   6   6      532.22      476.14    212.90 o 
  -6   7   6      132.24       45.12     96.43 o 
  -5   7   6      332.16      298.61    110.22 o 
  -4   7   6      119.10      217.60    100.27 o 
  -3   7   6      310.43      255.57     90.74 o 
  -2   7   6       66.02       93.34     85.90 o 
  -1   7   6      204.78       92.05    124.06 o 
   0   7   6       47.22       39.35     74.01 o 
   1   7   6      222.34      261.26     91.37 o 
   2   7   6       63.68       83.74     81.07 o 
   4   7   6      115.06      257.37    249.99 o 
   5   7   6      382.42      505.57    161.98 o 
   6   7   6      108.64       73.99    126.98 o 
  -6   8   6       95.97       68.36    104.11 o 
  -5   8   6       61.07       42.79     94.97 o 
  -4   8   6      183.32      216.14     68.49 o 
  -3   8   6      259.75      293.39     80.68 o 
  -2   8   6      162.52      170.84    119.96 o 
  -1   8   6      452.74      392.62    103.50 o 
   0   8   6        5.02       -1.28     76.14 o 
   1   8   6      392.52      396.85    109.64 o 
   2   8   6      167.13       48.89     79.77 o 
   4   8   6      166.64      436.13    713.24 o 
   5   8   6       72.18       88.31    135.67 o 
   6   8   6       80.72       16.49    138.23 o 
  -6   9   6       41.81      -33.45     82.80 o 
  -5   9   6      109.72       74.03     93.29 o 
  -4   9   6       36.37       42.66     62.41 o 
  -3   9   6       22.25       86.37     89.91 o 
  -2   9   6       25.34       90.39    103.42 o 
  -1   9   6      311.95      200.61    123.95 o 
   0   9   6      832.30      794.79    129.42 o 
   1   9   6      313.87      257.68    112.81 o 
   2   9   6       27.03      102.57     89.30 o 
   3   9   6       14.88      -33.03     83.68 o 
   5   9   6      110.80      -10.92    434.82 o 
   6   9   6       48.09       69.54    143.30 o 
  -5  10   6       43.43       37.96     55.96 o 
  -4  10   6       11.43       40.17     54.14 o 
  -3  10   6       46.41       47.08     86.96 o 
  -2  10   6      203.17      238.21     97.56 o 
  -1  10   6      391.69      643.26    212.99 o 
   0  10   6      168.20      268.14    142.69 o 
   1  10   6      409.42      448.05    221.32 o 
   2  10   6      229.79      200.15     93.76 o 
   3  10   6       34.38      170.53     85.39 o 
   5  10   6       57.69     -189.44    471.65 o 
  -5  11   6      173.04       52.98     59.07 o 
  -4  11   6        2.84       35.68     83.80 o 
  -3  11   6      269.50      205.24    117.10 o 
  -2  11   6      181.85      248.34     97.30 o 
  -1  11   6      139.32      277.75    100.89 o 
   0  11   6      248.92      311.35    102.95 o 
   1  11   6      115.97      179.12     95.73 o 
   2  11   6      169.38      455.32    113.99 o 
   3  11   6      295.40      357.88    105.69 o 
   5  11   6      180.80      -95.08    587.48 o 
  -5  12   6        7.22      -58.43     60.70 o 
  -4  12   6        1.08       21.01     86.40 o 
  -3  12   6       29.35       23.90     78.54 o 
  -2  12   6      109.53      103.61     86.16 o 
  -1  12   6      426.59      387.17    112.73 o 
   0  12   6      558.18      759.36    141.95 o 
   1  12   6      418.45      414.44    112.30 o 
   2  12   6      103.20       61.18     81.66 o 
   3  12   6       12.62       92.19     81.37 o 
   5  12   6       12.59      207.75    788.51 o 
  -4  13   6       64.45       27.17     74.39 o 
  -3  13   6       52.09       72.03     87.31 o 
  -2  13   6       87.42       58.77     87.30 o 
  -1  13   6      113.99       78.83     87.63 o 
   0  13   6      682.15      713.77    134.96 o 
   1  13   6      107.04      141.12     92.01 o 
   2  13   6       77.72      104.04     90.74 o 
   3  13   6       57.02        3.51     74.15 o 
   4  13   6       54.51      -50.26     81.40 o 
  -4  14   6        4.30      -44.08     71.22 o 
  -3  14   6       70.75       -1.73     79.93 o 
  -2  14   6      100.67      130.58     95.32 o 
  -1  14   6      267.39      168.44    104.42 o 
   0  14   6        2.08       69.18     85.13 o 
   1  14   6      278.27      235.71    119.15 o 
   2  14   6      100.27      133.44     92.70 o 
   3  14   6       85.33      135.28     95.96 o 
   4  14   6        6.78        3.89     80.37 o 
  -3  15   6       35.46      -90.76     74.15 o 
  -2  15   6       92.76      105.11     91.02 o 
  -1  15   6      182.63       62.51     87.06 o 
   0  15   6       15.74       48.37    102.09 o 
   1  15   6      166.05      192.16     99.94 o 
   2  15   6       85.63      150.90     96.34 o 
   3  15   6       23.06      -30.09     77.10 o 
  -2  16   6      170.27      167.99    100.24 o 
  -1  16   6       82.10       49.85     88.42 o 
   0  16   6       62.18      114.69    103.18 o 
   1  16   6       67.37       83.57     91.78 o 
   2  16   6      170.71      165.71     98.25 o 
                                                 
